# Supplementary material for: Epidemiology and Drug Resistance of Neonatal Bloodstream Infection Pathogens in East China Children’s Medical Center From 2016 to 2020
Source: Front Microbiol. 2022 Mar 10;13:820577. doi: 10.3389/fmicb.2022.820577 (PMC8961284; doi:10.3389/fmicb.2022.820577)
Supplement: Supplementary file 1 [file Data_Sheet_1.xlsx]

## Sheet: AST
Specimen source	Bacteria	Resistant antibiotic	Sensitive antibiotics
Blood	Enterobacter asheri	Cefotetan.	Aztreonam. Amikacin. Ertapenan. Compound Sulfamethoxazole. Ciprofloxacin. Meropenem. Piperacillin/Tazobactam. Gentamicin. Cefpiroxam. Cefoperazone/sulbactam. Ceftriaxone. Cefotaxime. Ceftazidimezidime. Cefazoxime. Tobramycin
Blood	Candida albicans	5-Fluorocytosine. Voriconazole. Fluconazole. Itraconazole.	Amphotericin B.
Blood	Candida albicans		5-Fluorocytosine. Voriconazole. Fluconazole. Amphotericin B. Itraconazole.
Blood	Candida albicans		5-Fluorocytosine. Voriconazole. Fluconazole. Amphotericin B. Itraconazole.
Blood	Candida albicans		5-Fluorocytosine. Voriconazole. Fluconazole. Amphotericin B.
Blood	Candida albicans		5-Fluorocytosine. Voriconazole. Fluconazole. Amphotericin B.
Blood	Candida albicans		5-Fluorocytosine. Voriconazole. Fluconazole. Amphotericin B.
Blood	Candida albicans		5-Fluorocytosine. Voriconazole. Fluconazole. Amphotericin B. Itraconazole.
Blood	Candida albicans		5-Fluorocytosine. Voriconazole. Fluconazole. Amphotericin B. Itraconazole.
Blood	Candida albicans	5-Fluorocytosine.	Voriconazole. Fluconazole. Amphotericin B. Itraconazole.
Blood	Candida albicans		5-Fluorocytosine. Voriconazole. Fluconazole. Amphotericin B. Itraconazole.
Blood	Candida albicans		5-Fluorocytosine. Voriconazole. Fluconazole. Amphotericin B. Itraconazole.
Blood	Candida albicans		5-Fluorocytosine. Voriconazole. Fluconazole. Amphotericin B. Itraconazole.
Blood	Acinetobacter baumannii	Ampicillin. Ceftriaxone. Cefotetan.	Amikacin. Ampicillin/Sulbactam. Compound Sulfamethoxazole. Ciprofloxacin. Minocycline. Piperacillin. Piperacillin/Tazobactam. Gentamicin. Cefpiroxam. Cefoperazone/sulbactam. Ceftazidimezidime. Tobramycinramycin. Imipenem. Levofloxacin
Blood	Staphylococcus epidermidis	Oxacillin. Erythromycin. Ciprofloxacin. Penicillin G.	Compound Sulfamethoxazole. Quinoptine/Dafalpine. Rifampicin. Linezolid. Clindamycin. Moxifloxacin. Gentamicin. Tetracycline. Tigecycline. Ticoranine. Vancomycin.
Blood	Staphylococcus epidermidis	Erythromycin.	Oxacillin. Compound Sulfamethoxazole. Ciprofloxacin. Quinoptine/Dafalpine. Rifampicin. Linezolid. Clindamycin. Moxifloxacin. Penicillin G. Gentamicin, Tetracycline, tigecycline, Teicoplanin, cefoxitin, Vancomycin, Levofloxacin
Blood	Staphylococcus epidermidis	Oxacillin. Compound Sulfamethoxazole. Ciprofloxacin. Penicillin G.	Cefuroxime. Erythromycin. Quinoptine/Dafalpine. Rifampicin. Linezolid. Clindamycin. Moxifloxacin. Gentamicin. Tetracycline. Tigecycline. Ticoranine. Vancomycin.
Blood	Staphylococcus epidermidis	Penicillin G.	Oxacillin. Cefuroxime. Compound Sulfamethoxazole. Erythromycin. Ciprofloxacin. Quinoptine/Dafalpine. Rifampicin. Linezolid. Clindamycin. Moxifloxacin. Gentamicin. Tetracycline. Tigecycline. Ticoranine. Vancomycin. Levofloxacin
Blood	Staphylococcus epidermidis	Oxacillin. Compound Sulfamethoxazole. Erythromycin. Clindamycin. Penicillin G.	Cefuroxime. Ciprofloxacin. Quinoptine/Dafalpine. Rifampicin. Linezolid. Moxifloxacin. Gentamicin. Tetracycline. Tigecycline. Ticoranine. Vancomycin. Levofloxacin.
Blood	Staphylococcus epidermidis	Erythromycin.	Oxacillin. Cefuroxime. Compound Sulfamethoxazole. Ciprofloxacin. Quinoptine/Dafalpine. Rifampicin. Linezolid. Clindamycin. Moxifloxacin. Penicillin G. Gentamicin, Tetracycline, tigecycline, Teicoplanin, Vancomycin, Levofloxacin.
Blood	Staphylococcus epidermidis	Penicillin G.	Oxacillin. Cefuroxime. Compound Sulfamethoxazole. Erythromycin. Ciprofloxacin. Quinoptine/Dafalpine. Rifampicin. Linezolid. Clindamycin. Moxifloxacin. Gentamicin. Tetracycline. Tigecycline. Ticoranine. Vancomycin. Levofloxacin
Blood	Staphylococcus epidermidis	Oxacillin. Compound Sulfamethoxazole. Penicillin G.Gentamicin.Cefoxitin.	Erythromycin. Ciprofloxacin. Quinoptine/Dafalpine. Rifampicin. Linezolid. Clindamycin. Moxifloxacin. Tetracycline. Tigecycline. Ticoranine. Vancomycin. Levofloxacin.
Blood	Staphylococcus epidermidis	Oxacillin. Compound Sulfamethoxazole. Erythromycin. Clindamycin. Penicillin G.	Cefuroxime. Ciprofloxacin. Quinoptine/Dafalpine. Rifampicin. Linezolid. Moxifloxacin. Gentamicin. Tetracycline. Tigecycline. Ticoranine. Vancomycin. Levofloxacin.
Blood	Staphylococcus epidermidis	Erythromycin. Penicillin G.	Oxacillin. Cefuroxime. Compound Sulfamethoxazole. Ciprofloxacin. Quinoptine/Dafalpine. Rifampicin. Linezolid. Clindamycin. Moxifloxacin. Gentamicin. Tetracycline. Tigecycline. Ticoranine. Vancomycin. Levofloxacin.
Blood	Staphylococcus epidermidis	Oxacillin. Penicillin G.	Compound Sulfamethoxazole. Erythromycin. Ciprofloxacin. Quinoptine/Dafalpine. Rifampicin. Linezolid. Clindamycin. Moxifloxacin. Gentamicin. Tetracycline. Tigecycline. Ticoranine. Vancomycin. Levofloxacin.
Blood	Staphylococcus epidermidis	Compound Sulfamethoxazole.	Oxacillin. Cefuroxime. Erythromycin. Ciprofloxacin. Quinoptine/Dafalpine. Rifampicin. Linezolid. Clindamycin. Moxifloxacin. Penicillin G. Gentamicin, Tetracycline, tigecycline, Teicoplanin, cefoxidin, Vancomycin, L-L
Blood	Staphylococcus epidermidis	Oxacillin. Compound Sulfamethoxazole. Erythromycin. Clindamycin. Penicillin G. Cefoxitin.	Cefuroxime. Ciprofloxacin. Quinoptine/Dafalpine. Rifampicin. Linezolid. Moxifloxacin. Gentamicin. Tetracycline. Tigecycline. Ticoranine. Vancomycin. Levofloxacin.
Blood	Staphylococcus epidermidis	Erythromycin. Penicillin G. Tetracycline.	Oxacillin. Cefuroxime. Compound Sulfamethoxazole. Ciprofloxacin. Quinoptine/Dafalpine. Rifampicin. Linezolid. Clindamycin. Moxifloxacin. Tigecycline. Ticoranine. Vancomycin. Levofloxacin.
Blood	Staphylococcus epidermidis	Oxacillin. Ciprofloxacin. Penicillin G.	Cefuroxime. Compound Sulfamethoxazole. Quinoptine/Dafalpine. Rifampicin. Linezolid. Clindamycin. Moxifloxacin. Gentamicin. Tetracycline. Tigecycline. Ticoranine. Vancomycin.
Blood	Staphylococcus epidermidis	Oxacillin. Penicillin G.	Compound Sulfamethoxazole. Erythromycin. Ciprofloxacin. Quinoptine/Dafalpine. Rifampicin. Linezolid. Clindamycin. Moxifloxacin. Gentamicin. Tetracycline. Tigecycline. Ticoranine. Vancomycin. Levofloxacin.
Blood	Staphylococcus epidermidis	Erythromycin.	Oxacillin. Nitrofurantoin. Cefuroxime. Compound Sulfamethoxazole. Ciprofloxacin. Quinoptine/Dafalpine. Rifampicin. Linezolid. Clindamycin. Moxifloxacin. Penicillin G.Gentamicin.Tetracycline.tigecycline.Teicoplanin.Vancomycin.
Blood	Staphylococcus epidermidis	Oxacillin. Erythromycin. Ciprofloxacin. Moxifloxacin. Penicillin G. Levofloxacin.	Compound Sulfamethoxazole. Quinoptine/Dafalpine. Rifampicin. Linezolid. Clindamycin. Gentamicin. Tetracycline. Tigecycline. Ticoranine. Vancomycin.
Blood	Staphylococcus epidermidis	Erythromycin. Penicillin G. Tetracycline.	Oxacillin. Compound Sulfamethoxazole. Ciprofloxacin. Quinoptine/Dafalpine. Rifampicin. Linezolid. Clindamycin. Moxifloxacin. Gentamicin. Tigecycline. Ticoranine. Vancomycin. Levofloxacin.
Blood	Staphylococcus epidermidis	Erythromycin. Penicillin G. Tetracycline.	Oxacillin. Compound Sulfamethoxazole. Ciprofloxacin. Quinoptine/Dafalpine. Rifampicin. Linezolid. Clindamycin. Moxifloxacin. Gentamicin. Tigecycline. Ticoranine. Vancomycin. Levofloxacin.
Blood	Staphylococcus epidermidis	Erythromycin. Penicillin G.	Oxacillin. Compound Sulfamethoxazole. Ciprofloxacin. Quinoptine/Dafalpine. Rifampicin. Linezolid. Clindamycin. Moxifloxacin. Tetracycline. Tigecycline. Ticoranine. Vancomycin. Levofloxacin.
Blood	Staphylococcus epidermidis	Oxacillin. Erythromycin. Penicillin G. Tetracycline.	Compound Sulfamethoxazole. Ciprofloxacin. Quinoptine/Dafalpine. Rifampicin. Linezolid. Clindamycin. Moxifloxacin. Gentamicin. Tigecycline. Ticoranine. Vancomycin. Levofloxacin.
Blood	Staphylococcus epidermidis	Penicillin G.	Oxacillin. Compound Sulfamethoxazole. Erythromycin. Ciprofloxacin. Quinoptine/Dafalpine. Rifampicin. Linezolid. Clindamycin. Moxifloxacin. Gentamicin. Tetracycline. Tigecycline. Ticoranine. Vancomycin. Levofloxacin.
Blood	Staphylococcus epidermidis	Erythromycin. Penicillin G.	Oxacillin. Compound Sulfamethoxazole. Ciprofloxacin. Quinoptine/Dafalpine. Rifampicin. Linezolid. Clindamycin. Moxifloxacin. Gentamicin. Tetracycline. Tigecycline. Ticoranine. Vancomycin. Levofloxacin.
Blood	Staphylococcus epidermidis	Oxacillin. Compound Sulfamethoxazole. Erythromycin. Ciprofloxacin. Clindamycin. Penicillin G.Gentamicin.Levofloxacin.	Quinoptine/Dafalpine. Rifampicin. Linezolid. Tetracycline. Tigecycline. Ticoranine. Vancomycin.
Blood	Staphylococcus epidermidis	Oxacillin. Compound Sulfamethoxazole. Erythromycin. Ciprofloxacin. Clindamycin. Penicillin G.Gentamicin.Levofloxacin.	Quinoptine/Dafalpine. Rifampicin. Linezolid. Tetracycline. Tigecycline. Ticoranine. Vancomycin.
Blood	Staphylococcus epidermidis		Oxacillin. Compound Sulfamethoxazole. Erythromycin. Ciprofloxacin. Quinoptine/Dafalpine. Rifampicin. Linezolid. Clindamycin. Moxifloxacin. Penicillin G.Gentamicin.Tetracycline.tigecycline.Teicoplanin.Vancomycin.Levofloxacin.
Blood	Staphylococcus epidermidis	Penicillin G.	Oxacillin. Compound Sulfamethoxazole. Erythromycin. Ciprofloxacin. Quinoptine/Dafalpine. Rifampicin. Linezolid. Clindamycin. Moxifloxacin. Gentamicin. Tetracycline. Tigecycline. Ticoranine. Vancomycin. Levofloxacin.
Blood	Staphylococcus epidermidis	Oxacillin. Erythromycin. Penicillin G. Levofloxacin.	Compound Sulfamethoxazole. Quinoptine/Dafalpine. Rifampicin. Linezolid. Clindamycin. Gentamicin. Tetracycline. Tigecycline. Ticoranine. Vancomycin.
Blood	Staphylococcus epidermidis	Erythromycin. Penicillin G.	Oxacillin. Compound Sulfamethoxazole. Ciprofloxacin. Quinoptine/Dafalpine. Rifampicin. Linezolid. Clindamycin. Moxifloxacin. Gentamicin. Tetracycline. Tigecycline. Ticoranine. Vancomycin. Levofloxacin.
Blood	Staphylococcus epidermidis	Compound Sulfamethoxazole. Erythromycin.	Oxacillin. Ciprofloxacin. Quinoptine/Dafalpine. Rifampicin. Linezolid. Clindamycin. Moxifloxacin. Penicillin G.Gentamicin.Tetracycline.tigecycline.Teicoplanin.Vancomycin.Levofloxacin.
Blood	Staphylococcus epidermidis	Compound Sulfamethoxazole. Erythromycin. Ciprofloxacin. Clindamycin. Penicillin G. Levofloxacin.	Oxacillin. Quinoptine/Dafalpine. Rifampicin. Linezolid. Gentamicin. Tetracycline. Tigecycline. Ticoranine. Vancomycin.
Blood	Staphylococcus epidermidis	Oxacillin. Erythromycin. Ciprofloxacin. Moxifloxacin. Penicillin G. Levofloxacin.	Compound Sulfamethoxazole. Quinoptine/Dafalpine. Rifampicin. Linezolid. Clindamycin. Gentamicin. Tetracycline. Tigecycline. Ticoranine. Vancomycin.
Blood	Staphylococcus epidermidis	Oxacillin. Compound Sulfamethoxazole. Erythromycin. Penicillin G.	Ciprofloxacin. Quinoptine/Dafalpine. Rifampicin. Linezolid. Clindamycin. Moxifloxacin. Gentamicin. Tetracycline. Tigecycline. Ticoranine. Vancomycin. Levofloxacin.
Blood	Staphylococcus epidermidis	Oxacillin. Erythromycin. Penicillin G.	Compound Sulfamethoxazole. Ciprofloxacin. Quinoptine/Dafalpine. Rifampicin. Linezolid. Clindamycin. Moxifloxacin. Gentamicin. Tetracycline. Tigecycline. Ticoranine. Vancomycin. Levofloxacin.
Blood	Staphylococcus epidermidis	Oxacillin. Erythromycin. Penicillin G.	Compound Sulfamethoxazole. Ciprofloxacin. Quinoptine/Dafalpine. Rifampicin. Linezolid. Clindamycin. Moxifloxacin. Gentamicin. Tetracycline. Tigecycline. Ticoranine. Vancomycin. Levofloxacin.
Blood	Staphylococcus epidermidis	Oxacillin. Compound Sulfamethoxazole. Erythromycin. Penicillin G. Tetracycline.	Ciprofloxacin. Quinoptine/Dafalpine. Rifampicin. Linezolid. Clindamycin. Moxifloxacin. Gentamicin. Tigecycline. Ticoranine. Vancomycin. Levofloxacin.
Blood	Staphylococcus epidermidis	Erythromycin.	Oxacillin. Compound Sulfamethoxazole. Ciprofloxacin. Quinoptine/Dafalpine. Rifampicin. Linezolid. Clindamycin. Moxifloxacin. Penicillin G.Tetracycline.tigecycline.teicoranine.Vancomycin.Levofloxacin.
Blood	Staphylococcus epidermidis	Oxacillin. Compound Sulfamethoxazole. Erythromycin. Ciprofloxacin. Clindamycin. Penicillin G. Levofloxacin.	Quinoptine/Dafalpine. Rifampicin. Linezolid. Gentamicin. Tetracycline. Tigecycline. Ticoranine. Vancomycin.
Blood	Staphylococcus epidermidis	Oxacillin. Compound Sulfamethoxazole. Penicillin G. Levofloxacin.	Erythromycin. Quinoptine/Dafalpine. Rifampicin. Linezolid. Clindamycin. Gentamicin. Tetracycline. Tigecycline. Ticoranine. Vancomycin.
Blood	Staphylococcus epidermidis	Erythromycin.	Oxacillin. Compound Sulfamethoxazole. Ciprofloxacin. Quinoptine/Dafalpine. Rifampicin. Linezolid. Clindamycin. Moxifloxacin. Penicillin G.Gentamicin.Tetracycline.tigecycline.Teicoplanin.Vancomycin.Levofloxacin.
Blood	Staphylococcus epidermidis	Tetracycline.	Oxacillin. Compound Sulfamethoxazole. Erythromycin. Ciprofloxacin. Quinoptine/Dafalpine. Rifampicin. Linezolid. Clindamycin. Moxifloxacin. Penicillin G.Gentamicin.tigecycline.teicoranine.Vancomycin.Levofloxacin.
Blood	Staphylococcus epidermidis	Oxacillin. Compound Sulfamethoxazole. Erythromycin. Clindamycin. Penicillin G.	Ciprofloxacin. Quinoptine/Dafalpine. Rifampicin. Linezolid. Moxifloxacin. Gentamicin. Tetracycline. Tigecycline. Ticoranine. Vancomycin. Levofloxacin.
Blood	Staphylococcus epidermidis	Erythromycin. Penicillin G.	Oxacillin. Compound Sulfamethoxazole. Ciprofloxacin. Quinoptine/Dafalpine. Rifampicin. Linezolid. Clindamycin. Moxifloxacin. Gentamicin. Tetracycline. Tigecycline. Ticoranine. Vancomycin. Levofloxacin.
Blood	Staphylococcus epidermidis	Oxacillin. Compound Sulfamethoxazole. Erythromycin. Ciprofloxacin. Clindamycin. Penicillin G. Levofloxacin.	Quinoptine/Dafalpine. Rifampicin. Linezolid. Gentamicin. Tetracycline. Tigecycline. Ticoranine. Vancomycin.
Blood	Staphylococcus epidermidis	Oxacillin. Erythromycin. Clindamycin. Penicillin G.	Compound Sulfamethoxazole. Ciprofloxacin. Quinoptine/Dafalpine. Rifampicin. Linezolid. Moxifloxacin. Gentamicin. Tetracycline. Tigecycline. Ticoranine. Vancomycin. Levofloxacin.
Blood	Staphylococcus epidermidis	Oxacillin. Erythromycin. Ciprofloxacin. Clindamycin. Penicillin G. Levofloxacin.	Compound Sulfamethoxazole. Quinoptine/Dafalpine. Rifampicin. Linezolid. Gentamicin. Tetracycline. Tigecycline. Ticoranine. Vancomycin.
Blood	Staphylococcus epidermidis	Erythromycin. Gentamicin.	Oxacillin. Compound Sulfamethoxazole. Ciprofloxacin. Quinoptine/Dafalpine. Rifampicin. Linezolid. Clindamycin. Moxifloxacin. Penicillin G.Tetracycline.tigecycline.teicoranine.Vancomycin.Levofloxacin.
Blood	Staphylococcus epidermidis	Oxacillin. Penicillin G.	Compound Sulfamethoxazole. Erythromycin. Ciprofloxacin. Quinoptine/Dafalpine. Rifampicin. Linezolid. Clindamycin. Moxifloxacin. Gentamicin. Tetracycline. Tigecycline. Ticoranine. Vancomycin. Levofloxacin.
Blood	Staphylococcus epidermidis	Erythromycin.	Oxacillin. Compound Sulfamethoxazole. Ciprofloxacin. Quinoptine/Dafalpine. Rifampicin. Linezolid. Clindamycin. Moxifloxacin. Penicillin G.Gentamicin.Tetracycline.tigecycline.Teicoplanin.Vancomycin.Levofloxacin.
Blood	Staphylococcus epidermidis	Erythromycin.	Oxacillin. Compound Sulfamethoxazole. Ciprofloxacin. Quinoptine/Dafalpine. Rifampicin. Linezolid. Clindamycin. Moxifloxacin. Penicillin G.Gentamicin.Tetracycline.tigecycline.Teicoplanin.Vancomycin.Levofloxacin.
Blood	Staphylococcus epidermidis	Oxacillin. Penicillin G.	Compound Sulfamethoxazole. Erythromycin. Ciprofloxacin. Quinoptine/Dafalpine. Rifampicin. Linezolid. Clindamycin. Moxifloxacin. Gentamicin. Tetracycline. Tigecycline. Ticoranine. Vancomycin. Levofloxacin.
Blood	Staphylococcus epidermidis	Oxacillin. Erythromycin. Penicillin G. Tetracycline.	Compound Sulfamethoxazole. Ciprofloxacin. Quinoptine/Dafalpine. Rifampicin. Linezolid. Clindamycin. Moxifloxacin. Gentamicin. Tigecycline. Ticoranine. Vancomycin. Levofloxacin.
Blood	Staphylococcus epidermidis	Oxacillin. Erythromycin. Penicillin G. Tetracycline.	Compound Sulfamethoxazole. Ciprofloxacin. Quinoptine/Dafalpine. Rifampicin. Linezolid. Moxifloxacin. Gentamicin. Tigecycline. Ticoranine. Vancomycin. Levofloxacin.
Blood	Staphylococcus epidermidis	Oxacillin. Erythromycin. Penicillin G.	Compound Sulfamethoxazole. Ciprofloxacin. Quinoptine/Dafalpine. Rifampicin. Linezolid. Clindamycin. Moxifloxacin. Gentamicin. Tetracycline. Tigecycline. Ticoranine. Vancomycin. Levofloxacin.
Blood	Staphylococcus epidermidis	Penicillin G.	Oxacillin. Compound Sulfamethoxazole. Erythromycin. Ciprofloxacin. Quinoptine/Dafalpine. Rifampicin. Linezolid. Clindamycin. Moxifloxacin. Gentamicin. Tetracycline. Tigecycline. Ticoranine. Vancomycin. Levofloxacin.
Blood	Staphylococcus epidermidis	Oxacillin. Erythromycin. Ciprofloxacin. Penicillin G. Levofloxacin.	Compound Sulfamethoxazole. Quinoptine/Dafalpine. Rifampicin. Linezolid. Clindamycin. Gentamicin. Tetracycline. Tigecycline. Ticoranine. Vancomycin.
Blood	Staphylococcus epidermidis	Oxacillin. Compound Sulfamethoxazole. Erythromycin. Ciprofloxacin. Clindamycin. Penicillin G. Levofloxacin.	Quinoptine/Dafalpine. Rifampicin. Linezolid. Gentamicin. Tetracycline. Tigecycline. Ticoranine. Vancomycin.
Blood	Staphylococcus epidermidis	Oxacillin. Erythromycin. Penicillin G. Levofloxacin.	Compound Sulfamethoxazole. Quinoptine/Dafalpine. Rifampicin. Linezolid. Clindamycin. Gentamicin. Tetracycline. Tigecycline. Ticoranine. Vancomycin.
Blood	Staphylococcus epidermidis	Oxacillin. Compound Sulfamethoxazole. Erythromycin. Ciprofloxacin. Clindamycin. Penicillin G. Levofloxacin.	Quinoptine/Dafalpine. Rifampicin. Linezolid. Gentamicin. Tetracycline. Tigecycline. Vancomycin.
Blood	Staphylococcus epidermidis	Oxacillin. Erythromycin. Ciprofloxacin. Penicillin G. Levofloxacin.	Compound Sulfamethoxazole. Quinoptine/Dafalpine. Rifampicin. Linezolid. Clindamycin. Gentamicin. Tetracycline. Tigecycline. Ticoranine. Vancomycin.
Blood	Staphylococcus epidermidis	Oxacillin. Erythromycin. Clindamycin. Penicillin G.	Compound Sulfamethoxazole. Ciprofloxacin. Quinoptine/Dafalpine. Rifampicin. Linezolid. Moxifloxacin. Gentamicin. Tetracycline. Tigecycline. Ticoranine. Vancomycin. Levofloxacin.
Blood	Staphylococcus epidermidis	Oxacillin. Erythromycin. Penicillin G.	Compound Sulfamethoxazole. Ciprofloxacin. Quinoptine/Dafalpine. Rifampicin. Linezolid. Clindamycin. Moxifloxacin. Gentamicin. Tetracycline. Tigecycline. Ticoranine. Vancomycin. Levofloxacin.
Blood	Staphylococcus epidermidis	Erythromycin.	Oxacillin. Compound Sulfamethoxazole. Ciprofloxacin. Quinoptine/Dafalpine. Rifampicin. Linezolid. Clindamycin. Moxifloxacin. Penicillin G.Gentamicin.Tetracycline.tigecycline.Teicoplanin.Vancomycin.Levofloxacin.
Blood	Staphylococcus epidermidis	Oxacillin. Erythromycin. Ciprofloxacin. Penicillin G. Levofloxacin.	neonolemin. Quinoptine/Dafalpine. Rifampicin. Linezolid. Clindamycin. Gentamicin. Tetracycline. Tigecycline. Ticoranine. Vancomycin.
Blood	Staphylococcus epidermidis	Erythromycin. Penicillin G.	Oxacillin. Compound Sulfamethoxazole. Ciprofloxacin. Quinoptine/Dafalpine. Rifampicin. Linezolid. Clindamycin. Moxifloxacin. Gentamicin. Tetracycline. Tigecycline. Ticoranine. Vancomycin. Levofloxacin.
Blood	Staphylococcus epidermidis	Erythromycin. Penicillin G.	Oxacillin. Compound Sulfamethoxazole. Ciprofloxacin. Quinoptine/Dafalpine. Rifampicin. Linezolid. Clindamycin. Moxifloxacin. Gentamicin. Tetracycline. Tigecycline. Ticoranine. Vancomycin. Levofloxacin.
Blood	Staphylococcus epidermidis	Oxacillin. Compound Sulfamethoxazole. Erythromycin. Ciprofloxacin. Clindamycin. Penicillin G. Levofloxacin.	Quinoptine/Dafalpine. Rifampicin. Linezolid. Gentamicin. Tetracycline. Tigecycline. Ticoranine. Vancomycin.
Blood	Staphylococcus epidermidis	Penicillin G.	Oxacillin. Compound Sulfamethoxazole. Erythromycin. Ciprofloxacin. Quinoptine/Dafalpine. Rifampicin. Linezolid. Clindamycin. Moxifloxacin. Gentamicin. Tetracycline. Tigecycline. Ticoranine. Vancomycin. Levofloxacin.
Blood	Staphylococcus epidermidis	Penicillin G.	Oxacillin. Compound Sulfamethoxazole. Erythromycin. Ciprofloxacin. Quinoptine/Dafalpine. Rifampicin. Linezolid. Clindamycin. Moxifloxacin. Gentamicin. Tetracycline. Tigecycline. Ticoranine. Vancomycin. Levofloxacin.
Blood	Staphylococcus epidermidis	Oxacillin. Penicillin G.	Compound Sulfamethoxazole. Erythromycin. Ciprofloxacin. Quinoptine/Dafalpine. Rifampicin. Linezolid. Clindamycin. Moxifloxacin. Gentamicin. Tetracycline. Tigecycline. Ticoranine. Vancomycin. Levofloxacin.
Blood	Staphylococcus epidermidis	Oxacillin. Compound Sulfamethoxazole. Erythromycin. Ciprofloxacin. Clindamycin. Penicillin G.Gentamicin.Levofloxacin.	Quinoptine/Dafalpine. Rifampicin. Linezolid. Tetracycline. Tigecycline. Ticoranine. Vancomycin.
Blood	Staphylococcus epidermidis	Oxacillin. Erythromycin. Penicillin G.	Compound Sulfamethoxazole. Ciprofloxacin. Quinoptine/Dafalpine. Rifampicin. Linezolid. Clindamycin. Moxifloxacin. Gentamicin. Tetracycline. Tigecycline. Ticoranine. Vancomycin. Levofloxacin.
Blood	Staphylococcus epidermidis	Oxacillin. Erythromycin. Rifampicin. Clindamycin. Penicillin G.	Compound Sulfamethoxazole. Ciprofloxacin. Quinoptine/Dafalpine. Linezolid. Moxifloxacin. Gentamicin. Tetracycline. Tigecycline. Ticoranine. Vancomycin. Levofloxacin.
Blood	Staphylococcus epidermidis	Erythromycin. Penicillin G.	Oxacillin. Compound Sulfamethoxazole. Ciprofloxacin. Quinoptine/Dafalpine. Rifampicin. Linezolid. Clindamycin. Moxifloxacin. Gentamicin. Tetracycline. Tigecycline. Ticoranine. Vancomycin. Levofloxacin.
Blood	Staphylococcus epidermidis	Erythromycin. Penicillin G.Gentamicin.Tetracycline.	Oxacillin. Compound Sulfamethoxazole. Ciprofloxacin. Quinoptine/Dafalpine. Rifampicin. Linezolid. Clindamycin. Moxifloxacin. Tigecycline. Ticoranine. Vancomycin. Levofloxacin.
Blood	Staphylococcus epidermidis	Erythromycin.	Oxacillin. Compound Sulfamethoxazole. Ciprofloxacin. Quinoptine/Dafalpine. Rifampicin. Linezolid. Clindamycin. Moxifloxacin. Penicillin G.Gentamicin.Tetracycline.tigecycline.Teicoplanin.Vancomycin.Levofloxacin.
Blood	Staphylococcus epidermidis	Oxacillin. Erythromycin. Ciprofloxacin. Penicillin G. Levofloxacin.	Compound Sulfamethoxazole. Quinoptine/Dafalpine. Rifampicin. Linezolid. Clindamycin. Gentamicin. Tetracycline. Tigecycline. Vancomycin.
Blood	Staphylococcus epidermidis	Oxacillin. Erythromycin. Clindamycin. Penicillin G.	Compound Sulfamethoxazole. Ciprofloxacin. Quinoptine/Dafalpine. Rifampicin. Linezolid. Moxifloxacin. Gentamicin. Tetracycline. Tigecycline. Vancomycin. Levofloxacin.
Blood	Staphylococcus epidermidis	Oxacillin. Penicillin G.	Compound Sulfamethoxazole. Erythromycin. Ciprofloxacin. Quinoptine/Dafalpine. Rifampicin. Linezolid. Clindamycin. Moxifloxacin. Gentamicin. Tetracycline. Tigecycline. Vancomycin. Levofloxacin.
Blood	Staphylococcus epidermidis	Oxacillin. Erythromycin. Penicillin G. Levofloxacin.	Compound Sulfamethoxazole. Quinoptine/Dafalpine. Rifampicin. Linezolid. Clindamycin. Gentamicin. Tetracycline. Tigecycline. Vancomycin.
Blood	Staphylococcus epidermidis	Oxacillin. Compound Sulfamethoxazole. Penicillin G. Tetracycline.	Erythromycin. Ciprofloxacin. Quinoptine/Dafalpine. Rifampicin. Linezolid. Clindamycin. Moxifloxacin. Gentamicin. Tigecycline. Vancomycin. Levofloxacin.
Blood	Staphylococcus epidermidis	Oxacillin. Erythromycin. Penicillin G. Tetracycline.	Compound Sulfamethoxazole. Ciprofloxacin. Quinoptine/Dafalpine. Rifampicin. Linezolid. Clindamycin. Moxifloxacin. Gentamicin. Tigecycline. Vancomycin. Levofloxacin.
Blood	Staphylococcus epidermidis	Oxacillin. Compound Sulfamethoxazole. Erythromycin. Rifampicin. Clindamycin. Penicillin G.Gentamicin.Levofloxacin.	Quinoptine/Dafalpine. Linezolid. Tetracycline. Tigecycline. Vancomycin.
Blood	Staphylococcus epidermidis	Erythromycin.	Oxacillin. Compound Sulfamethoxazole. Ciprofloxacin. Quinoptine/Dafalpine. Rifampicin. Linezolid. Clindamycin. Moxifloxacin. Penicillin G.Gentamicin.Tetracycline.tigecycline.Vancomycin.Levofloxacin.
Blood	Staphylococcus epidermidis	Compound Sulfamethoxazole. Erythromycin.	Oxacillin. Ciprofloxacin. Quinoptine/Dafalpine. Rifampicin. Linezolid. Clindamycin. Moxifloxacin. Penicillin G.Gentamicin.Tetracycline.tigecycline.Vancomycin.Levofloxacin.
Blood	Staphylococcus epidermidis	Erythromycin. Penicillin G.	Oxacillin. Compound Sulfamethoxazole. Ciprofloxacin. Quinoptine/Dafalpine. Rifampicin. Linezolid. Clindamycin. Moxifloxacin. Gentamicin. Tetracycline. Tigecycline. Vancomycin. Levofloxacin.
Blood	Staphylococcus epidermidis	Oxacillin. Erythromycin. Penicillin G.	Compound Sulfamethoxazole. Ciprofloxacin. Quinoptine/Dafalpine. Rifampicin. Linezolid. Clindamycin. Moxifloxacin. Gentamicin. Tetracycline. Tigecycline. Vancomycin. Levofloxacin.
Blood	Staphylococcus epidermidis	Erythromycin.	Oxacillin. Compound Sulfamethoxazole. Ciprofloxacin. Quinoptine/Dafalpine. Rifampicin. Linezolid. Clindamycin. Moxifloxacin. Penicillin G.Gentamicin.Tetracycline.tigecycline.Vancomycin.Levofloxacin.
Blood	Staphylococcus epidermidis	Oxacillin. Erythromycin. Penicillin G. Tetracycline.	Compound Sulfamethoxazole. Ciprofloxacin. Quinoptine/Dafalpine. Rifampicin. Linezolid. Clindamycin. Moxifloxacin. Gentamicin. Tigecycline. Vancomycin. Levofloxacin.
Blood	Staphylococcus epidermidis	Oxacillin. Penicillin G.	Compound Sulfamethoxazole. Erythromycin. Ciprofloxacin. Quinoptine/Dafalpine. Rifampicin. Linezolid. Clindamycin. Moxifloxacin. Gentamicin. Tetracycline. Tigecycline. Vancomycin. Levofloxacin.
Blood	Staphylococcus epidermidis	Oxacillin. Compound Sulfamethoxazole. Erythromycin. Penicillin G.	Ciprofloxacin. Quinoptine/Dafalpine. Rifampicin. Linezolid. Clindamycin. Moxifloxacin. Gentamicin. Tetracycline. Tigecycline. Vancomycin. Levofloxacin.
Blood	Staphylococcus epidermidis	Erythromycin.	Oxacillin. Compound Sulfamethoxazole. Ciprofloxacin. Quinoptine/Dafalpine. Rifampicin. Linezolid. Clindamycin. Moxifloxacin. Penicillin G.Gentamicin.Tetracycline.tigecycline.Vancomycin.Levofloxacin.
Blood	Staphylococcus epidermidis	Oxacillin. Penicillin G.	Compound Sulfamethoxazole. Erythromycin. Ciprofloxacin. Quinoptine/Dafalpine. Rifampicin. Linezolid. Clindamycin. Moxifloxacin. Gentamicin. Tetracycline. Tigecycline. Vancomycin. Levofloxacin.
Blood	Staphylococcus epidermidis	Oxacillin. Compound Sulfamethoxazole. Erythromycin. Ciprofloxacin. Clindamycin. Penicillin G. Levofloxacin.	Quinoptine/Dafalpine. Rifampicin. Linezolid. Gentamicin. Tetracycline. Tigecycline. Vancomycin.
Blood	Staphylococcus epidermidis	Oxacillin. Erythromycin. Clindamycin. Penicillin G.	Compound Sulfamethoxazole. Ciprofloxacin. Quinoptine/Dafalpine. Rifampicin. Linezolid. Moxifloxacin. Tetracycline. Tigecycline. Vancomycin. Levofloxacin.
Blood	Staphylococcus epidermidis	Oxacillin. Erythromycin. Clindamycin. Penicillin G.	Compound Sulfamethoxazole. Ciprofloxacin. Quinoptine/Dafalpine. Rifampicin. Linezolid. Moxifloxacin. Tetracycline. Tigecycline. Vancomycin. Levofloxacin.
Blood	Staphylococcus epidermidis	Oxacillin. Compound Sulfamethoxazole. Erythromycin. Penicillin G.Tetracycline,Benzoxicillin.Co-trimoxazolemin.Ciprofloxacin.Penicillin G.Levofloxacin.	Ciprofloxacin. Quinoptine/Dafalpine. Rifampicin. Linezolid. Clindamycin. Moxifloxacin. Gentamicin. Tigecycline. Vancomycin. Levofloxacin. Erythromycin. Quinoptine/Dafalpine. Rifampicin. Linezolid. Clindamycin
Blood	Staphylococcus epidermidis	Erythromycin. Penicillin G.	Oxacillin. Compound Sulfamethoxazole. Ciprofloxacin. Quinoptine/Dafalpine. Rifampicin. Linezolid. Clindamycin. Moxifloxacin. Gentamicin. Tetracycline. Tigecycline. Vancomycin. Levofloxacin.
Blood	Staphylococcus epidermidis	Oxacillin. Penicillin G.	Compound Sulfamethoxazole. Erythromycin. Ciprofloxacin. Quinoptine/Dafalpine. Rifampicin. Linezolid. Clindamycin. Moxifloxacin. Gentamicin. Tetracycline. Tigecycline. Ticoranine. Vancomycin. Levofloxacin.
Blood	Staphylococcus epidermidis	Oxacillin. Erythromycin. Rifampicin. Clindamycin. Penicillin G. Tetracycline.	Compound Sulfamethoxazole. Quinoptine/Dafalpine. Linezolid. Moxifloxacin. Tigecycline. Ticoranine. Vancomycin.
Blood	Staphylococcus epidermidis	Oxacillin. Compound Sulfamethoxazole. Erythromycin. Ciprofloxacin. Clindamycin. Penicillin G.Gentamicin.Cefoxitin.	Quinoptine/Dafalpine. Rifampicin. Linezolid. Moxifloxacin. Tetracycline. Tigecycline. Ticoranine. Vancomycin.
Blood	Staphylococcus epidermidis	Oxacillin. Compound Sulfamethoxazole. Erythromycin. Ciprofloxacin. Clindamycin. Penicillin G.Gentamicin.Levofloxacin.	Quinoptine/Dafalpine. Rifampicin. Linezolid. Tetracycline. Tigecycline. Ticoranine. Vancomycin.
Blood	Staphylococcus epidermidis	Oxacillin. Erythromycin. Ciprofloxacin. Clindamycin. Penicillin G. Tetracycline.	neonolemin. Quinoptine/Dafalpine. Rifampicin. Linezolid. Moxifloxacin. Gentamicin. Tigecycline. Ticoranine. Vancomycin.
Blood	Staphylococcus epidermidis	Oxacillin. Erythromycin. Penicillin G.	Compound Sulfamethoxazole. Ciprofloxacin. Quinoptine/Dafalpine. Rifampicin. Linezolid. Clindamycin. Moxifloxacin. Gentamicin. Tetracycline. Tigecycline. Ticoranine. Vancomycin. Levofloxacin.
Blood	Staphylococcus epidermidis	Oxacillin. Compound Sulfamethoxazole. Erythromycin. Ciprofloxacin. Clindamycin. Penicillin G.Gentamicin.Levofloxacin.	Quinoptine/Dafalpine. Rifampicin. Linezolid. Tetracycline. Tigecycline. Ticoranine. Vancomycin.
Blood	Staphylococcus epidermidis	Erythromycin.	Oxacillin. Compound Sulfamethoxazole. Ciprofloxacin. Quinoptine/Dafalpine. Rifampicin. Linezolid. Clindamycin. Moxifloxacin. Penicillin G.Gentamicin.Tetracycline.tigecycline.Teicoplanin.Vancomycin.Levofloxacin.
Blood	Staphylococcus epidermidis	Oxacillin. Penicillin G.	Compound Sulfamethoxazole. Erythromycin. Ciprofloxacin. Quinoptine/Dafalpine. Rifampicin. Linezolid. Clindamycin. Moxifloxacin. Gentamicin. Tetracycline. Tigecycline. Ticoranine. Vancomycin. Levofloxacin.
Blood	Staphylococcus epidermidis	Oxacillin. Compound Sulfamethoxazole. Erythromycin. Ciprofloxacin. Clindamycin. Penicillin G.Gentamicin.Levofloxacin.	Quinoptine/Dafalpine. Rifampicin. Linezolid. Tetracycline. Tigecycline. Ticoranine. Vancomycin.
Blood	Staphylococcus epidermidis	Oxacillin. Compound Sulfamethoxazole. Erythromycin. Ciprofloxacin. Clindamycin. Penicillin G.Gentamicin.Levofloxacin.	Quinoptine/Dafalpine. Rifampicin. Linezolid. Tetracycline. Tigecycline. Ticoranine. Vancomycin.
Blood	Staphylococcus epidermidis	Oxacillin. Compound Sulfamethoxazole. Erythromycin. Ciprofloxacin. Clindamycin. Penicillin G.Gentamicin.Levofloxacin.	Quinoptine/Dafalpine. Rifampicin. Linezolid. Tetracycline. Tigecycline. Ticoranine. Vancomycin.
Blood	Staphylococcus epidermidis	Oxacillin. Compound Sulfamethoxazole. Erythromycin. Ciprofloxacin. Clindamycin. Moxifloxacin. Penicillin G. Levofloxacin.	Quinoptine/Dafalpine. Rifampicin. Linezolid. Tetracycline. Tigecycline. Ticoranine. Vancomycin.
Blood	Staphylococcus epidermidis	Erythromycin. Penicillin G. benzoxacillin.Compound neominone.Erythromycin.Chlorfen.Penicillin G.	Oxacillin. Compound Sulfamethoxazole. Ciprofloxacin. Quinoptine/Dafalpine. Linezolid. Clindamycin. Moxifloxacin. Gentamicin. Tetracycline. Tigecycline. Ticoranine. Vancomycin. Levofloxacin.
Blood	Staphylococcus epidermidis	Oxacillin. Erythromycin. Ciprofloxacin. Rifampicin. Clindamycin. Moxifloxacin. Penicillin G.Gentamicin.Levofloxacin.	Compound Sulfamethoxazole. Quinoptine/Dafalpine. Linezolid. Tetracycline. Tigecycline. Ticoranine. Vancomycin.
Blood	Staphylococcus epidermidis	Oxacillin. Compound Sulfamethoxazole. Ciprofloxacin. Penicillin G.Gentamicin.Levofloxacin.	Quinoptine/Dafalpine. Rifampicin. Linezolid. Clindamycin. Tetracycline. Tigecycline. Ticoranine. Vancomycin.
Blood	Staphylococcus epidermidis	Erythromycin. Clindamycin. Penicillin G. Tetracycline.	Oxacillin. Compound Sulfamethoxazole. Ciprofloxacin. Quinoptine/Dafalpine. Rifampicin. Linezolid. Moxifloxacin. Gentamicin. Tigecycline. Ticoranine. Vancomycin. Levofloxacin.
Blood	Staphylococcus epidermidis	Erythromycin. Clindamycin. Penicillin G. Tetracycline.	Oxacillin. Compound Sulfamethoxazole. Ciprofloxacin. Quinoptine/Dafalpine. Rifampicin. Linezolid. Moxifloxacin. Gentamicin. Tigecycline. Ticoranine. Vancomycin. Levofloxacin.
Blood	Staphylococcus epidermidis	Oxacillin. Compound Sulfamethoxazole. Erythromycin. Ciprofloxacin. Clindamycin. Moxifloxacin. Penicillin G.Gentamicin.Levofloxacin.	Quinoptine/Dafalpine. Rifampicin. Linezolid. Tetracycline. Tigecycline. Ticoranine. Vancomycin.
Blood	Staphylococcus epidermidis	Oxacillin. Erythromycin. Ciprofloxacin. Clindamycin. Penicillin G. Levofloxacin.	Compound Sulfamethoxazole. Quinoptine/Dafalpine. Rifampicin. Linezolid. Gentamicin. Tetracycline. Tigecycline. Ticoranine. Vancomycin.
Blood	Staphylococcus epidermidis	Oxacillin. Penicillin G.	Compound Sulfamethoxazole. Erythromycin. Ciprofloxacin. Quinoptine/Dafalpine. Rifampicin. Linezolid. Clindamycin. Moxifloxacin. Gentamicin. Tetracycline. Tigecycline. Ticoranine. Vancomycin. Levofloxacin.
Blood	Staphylococcus epidermidis	Oxacillin. Compound Sulfamethoxazole. Erythromycin. Ciprofloxacin. Rifampicin. Clindamycin. Penicillin G.Gentamicin.Levofloxacin.	Quinoptine/Dafalpine. Linezolid. Tetracycline. Tigecycline. Ticoranine. Vancomycin.
Blood	Staphylococcus epidermidis	Oxacillin. Compound Sulfamethoxazole. Erythromycin. Ciprofloxacin. Penicillin G.Gentamicin.Levofloxacin.	Quinoptine/Dafalpine. Rifampicin. Linezolid. Clindamycin. Tetracycline. Tigecycline. Ticoranine. Vancomycin.
Blood	Staphylococcus epidermidis	Oxacillin. Erythromycin. Clindamycin. Penicillin G.	Compound Sulfamethoxazole. Ciprofloxacin. Quinoptine/Dafalpine. Rifampicin. Linezolid. Moxifloxacin. Gentamicin. Tetracycline. Tigecycline. Ticoranine. Vancomycin. Levofloxacin.
Blood	Staphylococcus epidermidis	Oxacillin. Compound Sulfamethoxazole. Erythromycin. Ciprofloxacin. Clindamycin. Penicillin G. Levofloxacin.	Quinoptine/Dafalpine. Rifampicin. Linezolid. Gentamicin. Tetracycline. Tigecycline. Ticoranine. Vancomycin.
Blood	Staphylococcus epidermidis	Oxacillin. Penicillin G.	Compound Sulfamethoxazole. Erythromycin. Ciprofloxacin. Quinoptine/Dafalpine. Rifampicin. Linezolid. Clindamycin. Moxifloxacin. Gentamicin. Tetracycline. Tigecycline. Ticoranine. Vancomycin. Levofloxacin.
Blood	Staphylococcus epidermidis	Oxacillin. Compound Sulfamethoxazole. Erythromycin. Ciprofloxacin. Penicillin G.Gentamicin.Levofloxacin.	Quinoptine/Dafalpine. Rifampicin. Linezolid. Clindamycin. Tetracycline. Tigecycline. Ticoranine. Vancomycin.
Blood	Staphylococcus epidermidis	Oxacillin. Compound Sulfamethoxazole. Erythromycin. Rifampicin. Clindamycin. Penicillin G.Gentamicin.Levofloxacin.	Quinoptine/Dafalpine. Linezolid. Tetracycline. Tigecycline. Ticoranine. Vancomycin.
Blood	Staphylococcus epidermidis	Oxacillin. Erythromycin. Rifampicin. Clindamycin. Penicillin G.	Compound Sulfamethoxazole. Ciprofloxacin. Quinoptine/Dafalpine. Linezolid. Moxifloxacin. Gentamicin. Tetracycline. Tigecycline. Vancomycin. Levofloxacin.
Blood	Staphylococcus epidermidis	Oxacillin. Erythromycin. Ciprofloxacin. Penicillin G. Tetracycline.	Compound Sulfamethoxazole. Quinoptine/Dafalpine. Rifampicin. Linezolid. Clindamycin. Gentamicin. Tigecycline. Vancomycin.
Blood	Staphylococcus epidermidis	Ampicillin. Ampicillin/sulbactam. Aztreonam. Compound Sulfamethoxazole. Ciprofloxacin. Meropenem. Piperacillin/tazobactam. Cefpiroxam. Cefurofuroxin. Cefoperazone/sulbactam. Ceftriaxone. Cefotaxime. Ceftazidime. Cefotetan.	Gentamicin. Compound Sulfamethoxazole. Erythromycin. Quinoptine/Dafalpine. Linezolid. Clindamycin. Tetracycline. Tigecycline. Vancomycin.
Blood	Staphylococcus epidermidis	Oxacillin. Compound Sulfamethoxazole. Rifampicin. Penicillin G.Gentamicin.Levofloxacin.	Erythromycin. Quinoptine/Dafalpine. Linezolid. Clindamycin. Tetracycline. Tigecycline. Vancomycin.
Blood	Staphylococcus epidermidis	Oxacillin. Penicillin G.	Compound Sulfamethoxazole. Erythromycin. Ciprofloxacin. Quinoptine/Dafalpine. Rifampicin. Linezolid. Clindamycin. Moxifloxacin. Gentamicin. Tetracycline. Tigecycline. Vancomycin. Levofloxacin.
Blood	Staphylococcus epidermidis	Oxacillin. Compound Sulfamethoxazole. Rifampicin. Penicillin G.Gentamicin.Levofloxacin.	Erythromycin. Quinoptine/Dafalpine. Linezolid. Clindamycin. Tetracycline. Tigecycline. Vancomycin.
Blood	Staphylococcus epidermidis	Oxacillin. Compound Sulfamethoxazole. Erythromycin. Ciprofloxacin. Clindamycin. Penicillin G.Gentamicin.Tetracycline.	Quinoptine/Dafalpine. Rifampicin. Linezolid. Moxifloxacin. Tigecycline. Ticoranine. Vancomycin.
Blood	Staphylococcus epidermidis	Oxacillin. Erythromycin. Penicillin G.	Compound Sulfamethoxazole. Ciprofloxacin. Quinoptine/Dafalpine. Rifampicin. Linezolid. Clindamycin. Moxifloxacin. Gentamicin. Tetracycline. Tigecycline. Ticoranine. Vancomycin. Levofloxacin.
Blood	Staphylococcus epidermidis	Oxacillin. Compound Sulfamethoxazole. Erythromycin. Ciprofloxacin. Clindamycin. Penicillin G. Levofloxacin.	Quinoptine/Dafalpine. Rifampicin. Linezolid. Moxifloxacin. Tetracycline. Tigecycline. Ticoranine. Vancomycin.
Blood	Staphylococcus epidermidis	Oxacillin. Erythromycin. Rifampicin. Clindamycin. Penicillin G.	Compound Sulfamethoxazole. Ciprofloxacin. Quinoptine/Dafalpine. Linezolid. Moxifloxacin. Gentamicin. Tetracycline. Tigecycline. Ticoranine. Vancomycin. Levofloxacin.
Blood	Staphylococcus epidermidis	Oxacillin. Erythromycin. Penicillin G.	Compound Sulfamethoxazole. Ciprofloxacin. Quinoptine/Dafalpine. Rifampicin. Linezolid. Clindamycin. Moxifloxacin. Gentamicin. Tetracycline. Tigecycline. Ticoranine. Vancomycin. Levofloxacin.
Blood	Staphylococcus epidermidis	Oxacillin. Erythromycin. Penicillin G.	Compound Sulfamethoxazole. Ciprofloxacin. Quinoptine/Dafalpine. Rifampicin. Linezolid. Clindamycin. Moxifloxacin. Gentamicin. Tetracycline. Tigecycline. Ticoranine. Vancomycin. Levofloxacin.
Blood	Staphylococcus epidermidis	Penicillin G.	Oxacillin. Cefuroxime. Compound Sulfamethoxazole. Erythromycin. Ciprofloxacin. Quinoptine/Dafalpine. Rifampicin. Linezolid. Clindamycin. Moxifloxacin. Gentamicin. Tetracycline. Tigecycline. Ticoranine. Cefoxitin. Vancomycin.
Blood	Staphylococcus epidermidis	Oxacillin. Erythromycin. Rifampicin. Clindamycin. Penicillin G.	Cefuroxime. Compound Sulfamethoxazole. Ciprofloxacin. Quinoptine/Dafalpine. Linezolid. Moxifloxacin. Gentamicin. Tetracycline. Tigecycline. Ticoranine. Vancomycin. Levofloxacin.
Blood	Staphylococcus epidermidis	Oxacillin. Erythromycin. Rifampicin. Clindamycin. Penicillin G.	Cefuroxime. Compound Sulfamethoxazole. Ciprofloxacin. Quinoptine/Dafalpine. Linezolid. Moxifloxacin. Gentamicin. Tetracycline. Tigecycline. Ticoranine. Vancomycin. Levofloxacin.
Blood	Staphylococcus epidermidis	Oxacillin. Compound Sulfamethoxazole. Erythromycin. Clindamycin. Penicillin G.	Cefuroxime. Ciprofloxacin. Quinoptine/Dafalpine. Rifampicin. Linezolid. Moxifloxacin. Tetracycline. Tigecycline. Ticoranine. Vancomycin. Levofloxacin.
Blood	Staphylococcus epidermidis	Oxacillin. Erythromycin. Penicillin G. Tetracycline.	Cefuroxime. Compound Sulfamethoxazole. Ciprofloxacin. Quinoptine/Dafalpine. Rifampicin. Linezolid. Clindamycin. Moxifloxacin. Gentamicin. Tigecycline. Ticoranine. Vancomycin. Levofloxacin.
Blood	Staphylococcus epidermidis	Penicillin G.	Oxacillin. Compound Sulfamethoxazole. Erythromycin. Ciprofloxacin. Quinoptine/Dafalpine. Rifampicin. Linezolid. Clindamycin. Moxifloxacin. Gentamicin. Tetracycline. Tigecycline. Ticoranine. Vancomycin. Levofloxacin.
Blood	Staphylococcus epidermidis	Oxacillin. Compound Sulfamethoxazole. Erythromycin. Penicillin G.	Ciprofloxacin. Quinoptine/Dafalpine. Rifampicin. Linezolid. Clindamycin. Moxifloxacin. Gentamicin. Tetracycline. Tigecycline. Ticoranine. Vancomycin. Levofloxacin.
Blood	Staphylococcus epidermidis	Oxacillin. Compound Sulfamethoxazole. Erythromycin. Penicillin G. Tetracycline.	Ciprofloxacin. Quinoptine/Dafalpine. Rifampicin. Linezolid. Clindamycin. Moxifloxacin. Gentamicin. Tigecycline. Ticoranine. Vancomycin. Levofloxacin.
Blood	Staphylococcus epidermidis	Oxacillin. Compound Sulfamethoxazole. Erythromycin. Penicillin G.	Ciprofloxacin. Quinoptine/Dafalpine. Rifampicin. Linezolid. Clindamycin. Moxifloxacin. Gentamicin. Tetracycline. Tigecycline. Ticoranine. Vancomycin. Levofloxacin.
Blood	Staphylococcus epidermidis	Oxacillin. Penicillin G.	Compound Sulfamethoxazole. Erythromycin. Ciprofloxacin. Quinoptine/Dafalpine. Rifampicin. Linezolid. Clindamycin. Moxifloxacin. Gentamicin. Tetracycline. Tigecycline. Teicoplanin (glucose).Vancomycin. Levofloxacin.
Blood	Staphylococcus epidermidis	Oxacillin. Erythromycin. Penicillin G. Tetracycline.	Compound Sulfamethoxazole. Ciprofloxacin. Quinoptine/Dafalpine. Rifampicin. Linezolid. Clindamycin. Moxifloxacin. Gentamicin. Tigecycline. Ticoranine. Vancomycin. Levofloxacin.
Blood	Staphylococcus epidermidis	Oxacillin. Erythromycin. Clindamycin. Penicillin G.	Compound Sulfamethoxazole. Ciprofloxacin. Quinoptine/Dafalpine. Rifampicin. Linezolid. Moxifloxacin. Gentamicin. Tetracycline. Tigecycline. Ticoranine. Vancomycin. Levofloxacin.
Blood	Staphylococcus epidermidis	Oxacillin. Penicillin G. Tetracycline.	Compound Sulfamethoxazole. Erythromycin. Ciprofloxacin. Quinoptine/Dafalpine. Rifampicin. Linezolid. Clindamycin. Moxifloxacin. Gentamicin. Tigecycline. Ticoranine. Vancomycin. Levofloxacin.
Blood	Staphylococcus epidermidis	Compound Sulfamethoxazole. Penicillin G.	Oxacillin. Erythromycin. Ciprofloxacin. Quinoptine/Dafalpine. Rifampicin. Linezolid. Clindamycin. Moxifloxacin. Gentamicin. Tetracycline. Tigecycline. Ticoranine. Vancomycin. Levofloxacin.
Blood	Staphylococcus epidermidis	Compound Sulfamethoxazole. Erythromycin. Penicillin G.	Oxacillin. Ciprofloxacin. Quinoptine/Dafalpine. Rifampicin. Linezolid. Clindamycin. Moxifloxacin. Gentamicin. Tetracycline. Tigecycline. Ticoranine. Vancomycin. Levofloxacin.
Blood	Staphylococcus epidermidis	Oxacillin. Compound Sulfamethoxazole. Erythromycin. Penicillin G.	Ciprofloxacin. Quinoptine/Dafalpine. Rifampicin. Linezolid. Clindamycin. Moxifloxacin. Gentamicin. Tetracycline. Tigecycline. Ticoranine. Vancomycin. Levofloxacin.
Blood	Staphylococcus epidermidis	Oxacillin. Penicillin G.	Compound Sulfamethoxazole. Erythromycin. Ciprofloxacin. Quinoptine/Dafalpine. Rifampicin. Linezolid. Clindamycin. Moxifloxacin. Gentamicin. Tetracycline. Tigecycline. Ticoranine. Vancomycin. Levofloxacin.
Blood	Staphylococcus epidermidis	Oxacillin. Compound Sulfamethoxazole. Erythromycin. Ciprofloxacin. Clindamycin. Moxifloxacin. Penicillin G. Levofloxacin.	Quinoptine/Dafalpine. Rifampicin. Linezolid. Tetracycline. Tigecycline. Ticoranine. Vancomycin.
Blood	Staphylococcus epidermidis	Erythromycin. Penicillin G.	Oxacillin. Compound Sulfamethoxazole. Ciprofloxacin. Quinoptine/Dafalpine. Rifampicin. Linezolid. Clindamycin. Moxifloxacin. Gentamicin. Tetracycline. Tigecycline. Ticoranine. Vancomycin. Levofloxacin.
Blood	Staphylococcus epidermidis	Erythromycin. Penicillin G.	Oxacillin. Compound Sulfamethoxazole. Ciprofloxacin. Quinoptine/Dafalpine. Rifampicin. Linezolid. Clindamycin. Moxifloxacin. Gentamicin. Tetracycline. Tigecycline. Ticoranine. Vancomycin. Levofloxacin.
Blood	Staphylococcus epidermidis	Erythromycin. Penicillin G.	Oxacillin. Compound Sulfamethoxazole. Ciprofloxacin. Quinoptine/Dafalpine. Rifampicin. Linezolid. Clindamycin. Moxifloxacin. Gentamicin. Tetracycline. Tigecycline. Ticoranine. Vancomycin. Levofloxacin.
Blood	Staphylococcus epidermidis	Oxacillin. Compound Sulfamethoxazole. Erythromycin. Penicillin G. Tetracycline.	Ciprofloxacin. Quinoptine/Dafalpine. Rifampicin. Linezolid. Clindamycin. Moxifloxacin. Gentamicin. Tigecycline. Ticoranine. Vancomycin. Levofloxacin.
Blood	Staphylococcus epidermidis	Oxacillin. Erythromycin. Ciprofloxacin. Penicillin G. Levofloxacin.	Compound Sulfamethoxazole. Quinoptine/Dafalpine. Rifampicin. Linezolid. Clindamycin. Gentamicin. Tetracycline. Tigecycline. Ticoranine. Vancomycin.
Blood	Staphylococcus epidermidis	Oxacillin. Erythromycin. Penicillin G. Tetracycline.	Compound Sulfamethoxazole. Ciprofloxacin. Quinoptine/Dafalpine. Rifampicin. Linezolid. Clindamycin. Moxifloxacin. Gentamicin. Tigecycline. Ticoranine. Vancomycin. Levofloxacin.
Blood	Staphylococcus epidermidis	Oxacillin. Erythromycin. Penicillin G.	Compound Sulfamethoxazole. Ciprofloxacin. Quinoptine/Dafalpine. Rifampicin. Linezolid. Clindamycin. Moxifloxacin. Gentamicin. Tetracycline. Tigecycline. Ticoranine. Vancomycin. Levofloxacin.
Blood	Staphylococcus epidermidis	Compound Sulfamethoxazole. Penicillin G.	Oxacillin. Erythromycin. Ciprofloxacin. Quinoptine/Dafalpine. Rifampicin. Linezolid. Clindamycin. Moxifloxacin. Gentamicin. Tetracycline. Tigecycline. Ticoranine. Vancomycin. Levofloxacin.
Blood	Staphylococcus epidermidis	Oxacillin. Compound Sulfamethoxazole. Erythromycin. Penicillin G.	Ciprofloxacin. Quinoptine/Dafalpine. Rifampicin. Linezolid. Clindamycin. Moxifloxacin. Gentamicin. Tetracycline. Tigecycline. Ticoranine. Vancomycin. Levofloxacin.
Blood	Staphylococcus epidermidis	Oxacillin. Erythromycin. Penicillin G. Tetracycline.	Compound Sulfamethoxazole. Ciprofloxacin. Quinoptine/Dafalpine. Rifampicin. Linezolid. Clindamycin. Moxifloxacin. Gentamicin. Tigecycline. Ticoranine. Vancomycin. Levofloxacin.
Blood	Staphylococcus epidermidis	Oxacillin. Compound Sulfamethoxazole. Erythromycin. Ciprofloxacin. Clindamycin. Penicillin G.	Quinoptine/Dafalpine. Rifampicin. Linezolid. Moxifloxacin. Gentamicin. Tetracycline. Tigecycline. Ticoranine. Vancomycin.
Blood	Staphylococcus epidermidis	Oxacillin. Compound Sulfamethoxazole. Ciprofloxacin. Penicillin G. Gentamicin.	Erythromycin. Quinoptine/Dafalpine. Rifampicin. Linezolid. Clindamycin. Moxifloxacin. Tetracycline. Tigecycline. Ticoranine. Vancomycin.
Blood	Staphylococcus epidermidis	Oxacillin. Penicillin G.	Compound Sulfamethoxazole. Erythromycin. Ciprofloxacin. Quinoptine/Dafalpine. Rifampicin. Linezolid. Clindamycin. Moxifloxacin. Gentamicin. Tetracycline. Tigecycline. Ticoranine. Vancomycin. Levofloxacin.
Blood	Staphylococcus epidermidis	Erythromycin.	Oxacillin. Compound Sulfamethoxazole. Ciprofloxacin. Quinoptine/Dafalpine. Rifampicin. Linezolid. Clindamycin. Moxifloxacin. Penicillin G.Gentamicin.Tetracycline.tigecycline.Teicoplanin.Vancomycin.Levofloxacin.
Blood	Staphylococcus epidermidis	Oxacillin. Penicillin G.	Compound Sulfamethoxazole. Erythromycin. Ciprofloxacin. Quinoptine/Dafalpine. Rifampicin. Linezolid. Clindamycin. Moxifloxacin. Gentamicin. Tetracycline. Tigecycline. Ticoranine. Vancomycin. Levofloxacin.
Blood	Staphylococcus epidermidis	Oxacillin. Penicillin G.	Compound Sulfamethoxazole. Erythromycin. Ciprofloxacin. Quinoptine/Dafalpine. Rifampicin. Linezolid. Clindamycin. Moxifloxacin. Gentamicin. Tetracycline. Tigecycline. Ticoranine. Vancomycin. Levofloxacin.
Blood	Staphylococcus epidermidis	Oxacillin. Compound Sulfamethoxazole. Erythromycin. Penicillin G. Tetracycline.	Ciprofloxacin. Quinoptine/Dafalpine. Rifampicin. Linezolid. Clindamycin. Moxifloxacin. Gentamicin. Tigecycline. Ticoranine. Vancomycin. Levofloxacin.
Blood	Staphylococcus epidermidis	Compound Sulfamethoxazole. Erythromycin. Penicillin G.	Oxacillin. Ciprofloxacin. Quinoptine/Dafalpine. Rifampicin. Linezolid. Clindamycin. Moxifloxacin. Gentamicin. Tetracycline. Tigecycline. Ticoranine. Vancomycin. Levofloxacin.
Blood	Staphylococcus epidermidis	Oxacillin. Penicillin G.	Compound Sulfamethoxazole. Erythromycin. Ciprofloxacin. Quinoptine/Dafalpine. Rifampicin. Linezolid. Clindamycin. Moxifloxacin. Gentamicin. Tetracycline. Tigecycline. Ticoranine. Vancomycin. Levofloxacin.
Blood	Staphylococcus epidermidis	Oxacillin. Compound Sulfamethoxazole. Erythromycin. Ciprofloxacin. Clindamycin. Penicillin G. Levofloxacin.	Quinoptine/Dafalpine. Rifampicin. Linezolid. Gentamicin. Tetracycline. Tigecycline. Ticoranine. Vancomycin.
Blood	Staphylococcus epidermidis	Oxacillin. Erythromycin. Clindamycin. Penicillin G.	Compound Sulfamethoxazole. Ciprofloxacin. Quinoptine/Dafalpine. Rifampicin. Linezolid. Moxifloxacin. Gentamicin. Tetracycline. Tigecycline. Ticoranine. Vancomycin. Levofloxacin.
Blood	Staphylococcus epidermidis	Oxacillin. Erythromycin. Ciprofloxacin. Penicillin G. Levofloxacin.	Compound Sulfamethoxazole. Quinoptine/Dafalpine. Rifampicin. Linezolid. Clindamycin. Gentamicin. Tetracycline. Tigecycline. Ticoranine. Vancomycin.
Blood	Staphylococcus epidermidis	Oxacillin. Penicillin G.	Compound Sulfamethoxazole. Erythromycin. Ciprofloxacin. Quinoptine/Dafalpine. Rifampicin. Linezolid. Clindamycin. Moxifloxacin. Gentamicin. Tetracycline. Tigecycline. Ticoranine. Vancomycin. Levofloxacin.
Blood	Staphylococcus epidermidis	Oxacillin. Ciprofloxacin. Penicillin G. Levofloxacin.	Compound Sulfamethoxazole. Erythromycin. Quinoptine/Dafalpine. Rifampicin. Linezolid. Clindamycin. Gentamicin. Tetracycline. Tigecycline. Ticoranine. Vancomycin.
Blood	Staphylococcus epidermidis	Erythromycin. Penicillin G.	Oxacillin. Compound Sulfamethoxazole. Ciprofloxacin. Quinoptine/Dafalpine. Rifampicin. Linezolid. Clindamycin. Moxifloxacin. Gentamicin. Tetracycline. Tigecycline. Ticoranine. Vancomycin. Levofloxacin.
Blood	Staphylococcus epidermidis	Oxacillin. Compound Sulfamethoxazole. Erythromycin. Clindamycin. Penicillin G. Levofloxacin.	Quinoptine/Dafalpine. Rifampicin. Linezolid. Gentamicin. Tetracycline. Tigecycline. Ticoranine. Vancomycin.
Blood	Staphylococcus epidermidis	Penicillin G.	Oxacillin. Compound Sulfamethoxazole. Erythromycin. Ciprofloxacin. Quinoptine/Dafalpine. Rifampicin. Linezolid. Clindamycin. Moxifloxacin. Gentamicin. Tetracycline. Tigecycline. Ticoranine. Vancomycin. Levofloxacin.
Blood	Staphylococcus epidermidis	Oxacillin. Ciprofloxacin. Penicillin G. Levofloxacin.	Compound Sulfamethoxazole. Erythromycin. Quinoptine/Dafalpine. Rifampicin. Linezolid. Clindamycin. Gentamicin. Tetracycline. Tigecycline. Ticoranine. Vancomycin.
Blood	Staphylococcus epidermidis	Oxacillin. Compound Sulfamethoxazole. Erythromycin. Ciprofloxacin. Clindamycin. Penicillin G. Levofloxacin.	Quinoptine/Dafalpine. Rifampicin. Linezolid. Gentamicin. Tetracycline. Tigecycline. Ticoranine. Vancomycin.
Blood	Staphylococcus epidermidis	Compound Sulfamethoxazole. Penicillin G. Levofloxacin.	Oxacillin. Erythromycin. Quinoptine/Dafalpine. Rifampicin. Linezolid. Clindamycin. Gentamicin. Tetracycline. Tigecycline. Ticoranine. Vancomycin.
Blood	Staphylococcus epidermidis	Oxacillin. Erythromycin. Penicillin G.	Compound Sulfamethoxazole. Ciprofloxacin. Quinoptine/Dafalpine. Rifampicin. Linezolid. Clindamycin. Moxifloxacin. Gentamicin. Tetracycline. Tigecycline. Ticoranine. Vancomycin. Levofloxacin.
Blood	Staphylococcus epidermidis	Erythromycin.	Oxacillin. Compound Sulfamethoxazole. Ciprofloxacin. Quinoptine/Dafalpine. Rifampicin. Linezolid. Clindamycin. Moxifloxacin. Penicillin G.Gentamicin.Tetracycline.tigecycline.Teicoplanin.Vancomycin.Levofloxacin.
Blood	Staphylococcus epidermidis	Penicillin G.	Oxacillin. Compound Sulfamethoxazole. Erythromycin. Ciprofloxacin. Quinoptine/Dafalpine. Rifampicin. Linezolid. Clindamycin. Moxifloxacin. Gentamicin. Tetracycline. Tigecycline. Ticoranine. Vancomycin. Levofloxacin.
Blood	Staphylococcus epidermidis	Penicillin G.	Oxacillin. Compound Sulfamethoxazole. Erythromycin. Ciprofloxacin. Quinoptine/Dafalpine. Rifampicin. Linezolid. Clindamycin. Moxifloxacin. Gentamicin. Tetracycline. Tigecycline. Ticoranine. Vancomycin. Levofloxacin.
Blood	Staphylococcus epidermidis	Oxacillin. Compound Sulfamethoxazole. Erythromycin. Rifampicin. Clindamycin. Penicillin G.Gentamicin.Levofloxacin.	Quinoptine/Dafalpine. Linezolid. Tetracycline. Tigecycline. Ticoranine. Vancomycin.
Blood	Staphylococcus epidermidis	Erythromycin. Rifampicin. Penicillin G.	Oxacillin. Compound Sulfamethoxazole. Ciprofloxacin. Quinoptine/Dafalpine. Linezolid. Clindamycin. Moxifloxacin. Gentamicin. Tetracycline. Tigecycline. Ticoranine. Vancomycin. Levofloxacin.
Blood	Staphylococcus epidermidis	Oxacillin. Ciprofloxacin. Moxifloxacin. Penicillin G. Levofloxacin.	Compound Sulfamethoxazole. Erythromycin. Quinoptine/Dafalpine. Rifampicin. Linezolid. Clindamycin. Gentamicin. Tetracycline. Tigecycline. Ticoranine. Vancomycin.
Blood	Staphylococcus epidermidis	Oxacillin. Compound Sulfamethoxazole. Penicillin G.	Erythromycin. Ciprofloxacin. Quinoptine/Dafalpine. Rifampicin. Linezolid. Clindamycin. Moxifloxacin. Gentamicin. Tetracycline. Tigecycline. Ticoranine. Vancomycin. Levofloxacin.
Blood	Staphylococcus epidermidis	Oxacillin. Compound Sulfamethoxazole. Rifampicin. Penicillin G.Gentamicin.Levofloxacin.	Erythromycin. Quinoptine/Dafalpine. Linezolid. Clindamycin. Tetracycline. Tigecycline. Ticoranine. Vancomycin.
Blood	Staphylococcus epidermidis	Oxacillin. Compound Sulfamethoxazole. Erythromycin. Rifampicin. Clindamycin. Penicillin G. Gentamicin.	Quinoptine/Dafalpine. Linezolid. Tetracycline. Tigecycline. Ticoranine. Vancomycin.
Blood	Staphylococcus epidermidis	Oxacillin. Erythromycin. Ciprofloxacin. Penicillin G. Levofloxacin.	Compound Sulfamethoxazole. Quinoptine/Dafalpine. Rifampicin. Linezolid. Clindamycin. Gentamicin. Tetracycline. Tigecycline. Teicoplanin (glucose).Vancomycin.
Blood	Staphylococcus epidermidis	Oxacillin. Erythromycin. Penicillin G. Tetracycline.	Compound Sulfamethoxazole. Ciprofloxacin. Quinoptine/Dafalpine. Rifampicin. Linezolid. Clindamycin. Moxifloxacin. Gentamicin. Tigecycline. Ticoranine. Vancomycin. Levofloxacin.
Blood	Staphylococcus epidermidis	Oxacillin. Erythromycin. Ciprofloxacin. Rifampicin. Clindamycin. Penicillin G.Gentamicin.Levofloxacin.	Compound Sulfamethoxazole. Quinoptine/Dafalpine. Linezolid. Tetracycline. Tigecycline. Ticoranine. Vancomycin.
Blood	Staphylococcus epidermidis	Oxacillin. Erythromycin. Penicillin G. Levofloxacin.	Compound Sulfamethoxazole. Quinoptine/Dafalpine. Rifampicin. Linezolid. Clindamycin. Gentamicin. Tetracycline. Tigecycline. Ticoranine. Vancomycin.
Blood	Staphylococcus epidermidis	Oxacillin. Erythromycin. Clindamycin. Penicillin G.	Compound Sulfamethoxazole. Ciprofloxacin. Quinoptine/Dafalpine. Rifampicin. Linezolid. Moxifloxacin. Gentamicin. Tetracycline. Tigecycline. Vancomycin. Levofloxacin.
Blood	Staphylococcus epidermidis	Penicillin G.	Oxacillin. Compound Sulfamethoxazole. Erythromycin. Ciprofloxacin. Quinoptine/Dafalpine. Rifampicin. Linezolid. Clindamycin. Moxifloxacin. Gentamicin. Tetracycline. Tigecycline. Vancomycin. Levofloxacin.
Blood	Staphylococcus epidermidis	Compound Sulfamethoxazole. Erythromycin. Penicillin G.	Oxacillin. Ciprofloxacin. Quinoptine/Dafalpine. Rifampicin. Linezolid. Clindamycin. Moxifloxacin. Gentamicin. Tetracycline. Tigecycline. Vancomycin. Levofloxacin.
Blood	Staphylococcus epidermidis	Oxacillin. Compound Sulfamethoxazole. Penicillin G.	Ciprofloxacin. Quinoptine/Dafalpine. Rifampicin. Linezolid. Clindamycin. Moxifloxacin. Gentamicin. Tetracycline. Tigecycline. Vancomycin. Levofloxacin.
Blood	Enterobacter aerogenes	Aztreonam. Fluoxycephalosporin. Piperacillin. Cefpiroxam. Cefurofuroxin. Cefoperazone/sulbactam. Ceftriaxone. Ceftazidime. Cefotetan. Cefoxitin. Cefazoline. Cefazoxime.	Amikacin. Ertapenan. Compound Sulfamethoxazole. Ciprofloxacin. Gentamicin. Tobramycinramycin. Imipenem. Levofloxacin.
Blood	Enterobacter aerogenes	Aztreonam. Fluoxycephalosporin. Piperacillin. Cefpiroxam. Cefurofuroxin. Cefoperazone/sulbactam. Ceftriaxone. Ceftazidime. Cefotetan. Cefoxitin. Cefazoline. Cefazoxime.	Amikacin. Ertapenan. Compound Sulfamethoxazole. Ciprofloxacin. Gentamicin. Tobramycinramycin. Imipenem. Levofloxacin.
Blood	Enterobacter aerogenes		Aztreonam. Amikacin. Ertapenan. Compound Sulfamethoxazole. Ciprofloxacin. Meropenem. Piperacillin/Tazobactam. Gentamicin. Cefpiroxam. Cefoperazone/sulbactam. Ceftriaxone. Cefotaxime. Ceftazidimezidime. Cefotitan. Cephalosporin
Blood	Enterobacter aerogenes	Aztreonam. Piperacillin. Cefpiroxam. Cefurofuroxin. Cefoperazone/sulbactam. Ceftriaxone. Ceftazidime. Cefotetan. Cefoxitin. Cefazoline. Cefazoxime.	Amikacin. Ertapenan. Compound Sulfamethoxazole. Ciprofloxacin. Gentamicin. Tobramycinramycin. Levofloxacin.
Blood	Klebsiella oxytoca	Ampicillin. Compound Sulfamethoxazole. Ciprofloxacin.	Ampicillin/Sulbactam. Aztreonam. Amikacin. Ertapenan. Meropenem. Piperacillin/Tazobactam. Gentamicin. Cefpiroxam. Cefurofuroxin. Cefoperazone/sulbactam. Ceftriaxone. Cefotaxime. Ceftazidimezidime. Ceftetantan
Blood	Escherichia coli		Ampicillin. Ampicillin/Sulbactam. Aztreonam. Amikacin. Ertapenan. Compound Sulfamethoxazole. Ciprofloxacin. Piperacillin. Piperacillin/Tazobactam. Gentamicin. Cefpiroxam. Cefuroxime. Cefoperazone/sulbactam. Cefatriaxone
Blood	Escherichia coli		Ampicillin. Ampicillin/Sulbactam. Aztreonam. Amikacin. Ertapenan. Compound Sulfamethoxazole. Ciprofloxacin. Piperacillin. Piperacillin/Tazobactam. Gentamicin. Cefpiroxam. Cefuroxime. Cefoperazone/sulbactam. Cefatriaxone
Blood	Escherichia coli	Ampicillin. Compound Sulfamethoxazole.	Aztreonam. Amikacin. Ertapenan. Cefuroxime. Ciprofloxacin. Piperacillin/Tazobactam. Gentamicin. Cefpiroxam. Cefuroxime. Cefoperazone/sulbactam. Ceftriaxone. Ceftazidimezidime. Cefotitan. Cefoxitin. Cefazole
Blood	Escherichia coli	Ampicillin. Compound Sulfamethoxazole.	Aztreonam. Amikacin. Ertapenan. Cefuroxime. Ciprofloxacin. Piperacillin/Tazobactam. Gentamicin. Cefpiroxam. Cefuroxime. Cefoperazone/sulbactam. Ceftriaxone. Ceftazidimezidime. Cefotitan. Cefoxitin. Cefazole
Blood	Escherichia coli		Ampicillin. Ampicillin/Sulbactam. Aztreonam. Amikacin. Ertapenan. Cefuroxime. Compound Sulfamethoxazole. Ciprofloxacin. Piperacillin. Piperacillin/Tazobactam. Gentamicin. Cefpiroxam. Cefuroxime. Cefoperazone /suba
Blood	Escherichia coli	Ampicillin. Compound Sulfamethoxazole. Gentamicin.	Aztreonam. Amikacin. Ertapenan. Ciprofloxacin. Piperacillin/Tazobactam. Cefpiroxam. Cefurofuroxin. Cefoperazone/sulbactam. Ceftriaxone. Ceftazidimezidime. Cefotitan. Cefoxitin. Cefazoline. Cefazoxime. Imipenem
Blood	Escherichia coli	Ampicillin. Compound Sulfamethoxazole. Gentamicin.	Aztreonam. Amikacin. Ertapenan. Ciprofloxacin. Piperacillin/Tazobactam. Cefpiroxam. Cefurofuroxin. Cefoperazone/sulbactam. Ceftriaxone. Ceftazidimezidime. Cefotitan. Cefoxitin. Cefazoline. Cefazoxime. Imipenem
Blood	Escherichia coli	Ampicillin. Gentamicin. Tobramycin.	Aztreonam. Amikacin. Ertapenan. Cefuroxime. Compound Sulfamethoxazole. Ciprofloxacin. Piperacillin/Tazobactam. Cefpiroxam. Cefurofuroxin. Cefoperazone/sulbactam. Ceftriaxone. Ceftazidimezidime. Cefotitan. Cefoxitin. Cephalosporin
Blood	Escherichia coli	Ampicillin. Ciprofloxacin. Gentamicin. Levofloxacin.	Aztreonam. Amikacin. Ertapenan. Cefuroxime. Compound Sulfamethoxazole. Piperacillin/Tazobactam. Cefpiroxam. Cefurofuroxin. Cefoperazone/sulbactam. Ceftriaxone. Ceftazidimezidime. Cefotitan. Cefoxitin. Cefazoxime. Imipenem
Blood	Escherichia coli	Ampicillin. Ampicillin/sulbactam. Aztreonam. Fluoxycephalosporin. Compound Sulfamethoxazole. Piperacillin. Piperacillin/tazobactam. Cefpiroxam. Cefurofuroxin. Cefoperazone/sulbactam. Ceftriaxone. Ceftazidime. Cefotetan. Cefoxitin.	Amikacin. Gentamicin. Tobramycinramycin. Levofloxacin.
Blood	Escherichia coli	Ampicillin. Ampicillin/sulbactam. Aztreonam. Fluoxycephalosporin. Compound Sulfamethoxazole. Piperacillin. Piperacillin/tazobactam. Cefpiroxam. Cefurofuroxin. Cefoperazone/sulbactam. Ceftriaxone. Ceftazidime. Cefotetan. Cefoxitin.	Amikacin. Gentamicin. Tobramycinramycin. Levofloxacin.
Blood	Escherichia coli	Ciprofloxacin. Levofloxacin.	Ampicillin. Ampicillin/Sulbactam. Aztreonam. Amikacin. Ertapenan. Cefuroxime. Compound Sulfamethoxazole. Piperacillin. Piperacillin/Tazobactam. Gentamicin. Cefpiroxam. Cefurofuroxin. Cefoperazone/sulbactam. Cefatriaxone
Blood	Escherichia coli	Ampicillin. Ampicillin/sulbactam. Compound Sulfamethoxazole. Ciprofloxacin. Gentamicin. Levofloxacin.	Aztreonam. Amikacin. Ertapenan. Meropenem. Piperacillin/Tazobactam. Cefpiroxam. Cefurofuroxin. Cefoperazone/sulbactam. Ceftriaxone. Cefotaxime. Ceftazidimezidime. Cefotitan. Cefoxitin. Cefazoline. Cefazole
Blood	Escherichia coli	Ampicillin. Compound Sulfamethoxazole. Cefurofuroxin. Ceftriaxone. Cefotaxime. Cefazoline.	Ampicillin/Sulbactam. Aztreonam. Amikacin. Ertapenan. Ciprofloxacin. Meropenem. Piperacillin/Tazobactam. Gentamicin. Cefpiroxam. Cefoperazone/sulbactam. Ceftazidimezidime. Cefotitan. Cefoxitin. Tobramycinramycin
Blood	Escherichia coli		Ampicillin. Ampicillin/Sulbactam. Aztreonam. Amikacin. Ertapenan. Compound Sulfamethoxazole. Ciprofloxacin. Meropenem. Piperacillin/Tazobactam. Gentamicin. Cefpiroxam. Cefurofuroxin. Cefoperazone/sulbactam. Cefatriaxone
Blood	Escherichia coli		Ampicillin. Ampicillin/Sulbactam. Aztreonam. Amikacin. Ertapenan. Compound Sulfamethoxazole. Ciprofloxacin. Meropenem. Piperacillin/Tazobactam. Gentamicin. Cefpiroxam. Cefurofuroxin. Cefoperazone/sulbactam. Cefatriaxone
Blood	Escherichia coli		Ampicillin. Ampicillin/Sulbactam. Aztreonam. Amikacin. Ertapenan. Compound Sulfamethoxazole. Ciprofloxacin. Meropenem. Piperacillin/Tazobactam. Gentamicin. Cefpiroxam. Cefurofuroxin. Cefoperazone/sulbactam. Cefatriaxone
Blood	Escherichia coli		Ampicillin. Ampicillin/Sulbactam. Aztreonam. Amikacin. Ertapenan. Compound Sulfamethoxazole. Ciprofloxacin. Meropenem. Piperacillin/Tazobactam. Gentamicin. Cefpiroxam. Cefurofuroxin. Cefoperazone/sulbactam. Cefatriaxone
Blood	Escherichia coli	Ampicillin. Compound Sulfamethoxazole. Ciprofloxacin. Gentamicin. Levofloxacin.	Aztreonam. Amikacin. Ertapenan. Meropenem. Piperacillin/Tazobactam. Cefpiroxam. Cefurofuroxin. Cefoperazone/sulbactam. Ceftriaxone. Cefotaxime. Ceftazidimezidime. Cefotitan. Cefoxitin. Cefazoxime. Imipenem
Blood	Escherichia coli	Ampicillin. Compound Sulfamethoxazole. Gentamicin.	Aztreonam. Amikacin. Ertapenan. Ciprofloxacin. Meropenem. Piperacillin/Tazobactam. Cefpiroxam. Cefurofuroxin. Cefoperazone/sulbactam. Ceftriaxone. Cefotaxime. Ceftazidimezidime. Cefotitan. Cefoxitin. Cefazole
Blood	Escherichia coli	Ampicillin. Ciprofloxacin. Cefurofuroxin. Ceftriaxone. Cefotaxime. Cefazoline. Cefazoxime. Levofloxacin.	Ampicillin/Sulbactam. Aztreonam. Amikacin. Ertapenan. Compound Sulfamethoxazole. Meropenem. Piperacillin/Tazobactam. Gentamicin. Cefpiroxam. Cefoperazone/sulbactam. Ceftazidimezidime. Cefotitan. Cefoxitin. Tobramycinra
Blood	Escherichia coli	Ampicillin. Compound Sulfamethoxazole. Ciprofloxacin. Cefurofuroxin. Ceftriaxone. Cefotaxime. Cefazoline. Levofloxacin.	Ampicillin/Sulbactam. Aztreonam. Amikacin. Ertapenan. Meropenem. Piperacillin/Tazobactam. Gentamicin. Cefpiroxam. Cefoperazone/sulbactam. Ceftazidimezidime. Cefotitan. Cefoxitin. Tobramycinramycin. Imipenem
Blood	Escherichia coli	Ampicillin. Ampicillin/sulbactam. Ciprofloxacin. Cefurofuroxin. Ceftriaxone. Cefotaxime. Cefazoline. Levofloxacin.	Aztreonam. Amikacin. Ertapenan. Compound Sulfamethoxazole. Meropenem. Piperacillin/Tazobactam. Gentamicin. Cefpiroxam. Cefoperazone/sulbactam. Ceftazidimezidime. Cefotitan. Cefoxitin. Tobramycinramycin. Imipenem.
Blood	Escherichia coli	Ampicillin. Aztreonam. Cefurofuroxin. Ceftriaxone. Cefotaxime. Cefazoline.	Ampicillin/Sulbactam. Amikacin. Ertapenan. Compound Sulfamethoxazole. Ciprofloxacin. Meropenem. Piperacillin/Tazobactam. Gentamicin. Cefpiroxam. Cefoperazone/sulbactam. Ceftazidimezidime. Cefotitan. Cefoxitin. Tobramycin
Blood	Escherichia coli	Ampicillin. Compound Sulfamethoxazole. Ciprofloxacin. Cefurofuroxin. Ceftriaxone. Cefotaxime. Cefazoline. Levofloxacin.	Ampicillin/Sulbactam. Aztreonam. Amikacin. Ertapenan. Meropenem. Piperacillin/Tazobactam. Gentamicin. Cefoperazone/sulbactam. Ceftazidimezidime. Cefotitan. Cefoxitin. Tobramycinramycin. Imipenem.
Blood	Escherichia coli	Ampicillin. Compound Sulfamethoxazole.	Aztreonam. Amikacin. Ertapenan. Ciprofloxacin. Meropenem. Piperacillin/Tazobactam. Gentamicin. Cefpiroxam. Cefurofuroxin. Cefoperazone/sulbactam. Ceftriaxone. Cefotaxime. Ceftazidimezidime. Cefotitan. Cephalexi
Blood	Escherichia coli	Ampicillin. Ampicillin/sulbactam. Aztreonam. Ciprofloxacin. Gentamicin. Cefurofuroxin. Ceftriaxone. Cefotaxime. Cefazoline. Cefazoxime. Tobramycin. Levofloxacin.	Amikacin. Ertapenan. Compound Sulfamethoxazole. Meropenem. Piperacillin/Tazobactam. Cefpiroxam. Cefoperazone/sulbactam. Ceftazidimezidime. Cefotitan. Cefoxitin. Imipenem.
Blood	Escherichia coli	Ampicillin. Ampicillin/sulbactam. Aztreonam. Ciprofloxacin. Gentamicin. Cefurofuroxin. Ceftriaxone. Cefotaxime. Cefazoline. Cefazoxime. Tobramycin. Levofloxacin.	Amikacin. Ertapenan. Compound Sulfamethoxazole. Meropenem. Piperacillin/Tazobactam. Cefpiroxam. Cefoperazone/sulbactam. Ceftazidimezidime. Cefotitan. Cefoxitin. Imipenem.
Blood	Escherichia coli	Ampicillin.	Aztreonam. Amikacin. Ertapenan. Compound Sulfamethoxazole. Ciprofloxacin. Meropenem. Piperacillin/Tazobactam. Gentamicin. Cefpiroxam. Cefurofuroxin. Cefoperazone/sulbactam. Ceftriaxone. Cefotaxime. Ceftazidimezidime. Cephalosporin
Blood	Escherichia coli	Ampicillin.	Aztreonam. Amikacin. Ertapenan. Compound Sulfamethoxazole. Ciprofloxacin. Meropenem. Piperacillin/Tazobactam. Gentamicin. Cefpiroxam. Cefurofuroxin. Cefoperazone/sulbactam. Ceftriaxone. Cefotaxime. Ceftazidimezidime. Cephalosporin
Blood	Escherichia coli	Ampicillin. Ampicillin/sulbactam. Compound Sulfamethoxazole. Gentamicin.	Aztreonam. Amikacin. Ertapenan. Ciprofloxacin. Meropenem. Piperacillin/Tazobactam. Cefpiroxam. Cefurofuroxin. Cefoperazone/sulbactam. Ceftriaxone. Cefotaxime. Ceftazidimezidime. Cefotitan. Cefoxitin. Cefazole
Blood	Escherichia coli	Ampicillin. Ampicillin/sulbactam. Compound Sulfamethoxazole. Piperacillin. Cefoperazone/sulbactam.	Aztreonam. Amikacin. Ertapenan. Cefuroxime. Ciprofloxacin. Piperacillin/Tazobactam. Gentamicin. Cefpiroxam. Cefuroxime. Ceftriaxone. Ceftazidimezidime. Cefotitan. Cefoxitin. Cefazoxime. Tobramycinramycin. Imipenem
Blood	Escherichia coli	Ampicillin. Ampicillin/sulbactam. Aztreonam. Compound Sulfamethoxazole. Ciprofloxacin. Piperacillin. Gentamicin. Cefpiroxam. Cefuroxime. Ceftriaxone. Ceftazidime. Cefazolin. Cefazoline. Cefazoxime. Levofloxacin.	Amikacin. Ertapenan. Cefuroxime. Piperacillin/Tazobactam. Cefotitan. Cefoxitin. Imipenem.
Blood	Escherichia coli	Ampicillin. Compound Sulfamethoxazole. Piperacillin.	Aztreonam. Amikacin. Ertapenan. Ciprofloxacin. Piperacillin/Tazobactam. Gentamicin. Cefpiroxam. Cefurofuroxin. Cefoperazone/sulbactam. Ceftriaxone. Ceftazidimezidime. Cefotitan. Cefoxitin. Cefazoxime. Tobramycinra
Blood	Escherichia coli	Ampicillin. Aztreonam. Piperacillin. Cefurofuroxin. Ceftriaxone. Ceftazidime. Cefazoline. Cefazoxime.	Amikacin. Ertapenan. Compound Sulfamethoxazole. Ciprofloxacin. Piperacillin/Tazobactam. Gentamicin. Cefoperazone/sulbactam. Cefotitan. Cefoxitin. Tobramycinramycin. Imipenem. Levofloxacin.
Blood	Escherichia coli	Ampicillin. Ampicillin/sulbactam. Compound Sulfamethoxazole. Piperacillin. Gentamicin. Cefurofuroxin. Ceftriaxone. Cefazoline. Tobramycin.	Aztreonam. Amikacin. Ertapenan. Piperacillin/Tazobactam. Cefpiroxam. Cefoperazone/sulbactam. Ceftazidimezidime. Cefotitan. Cefoxitin. Cefazoxime. Imipenem. Levofloxacin.
Blood	Escherichia coli	Ampicillin. Ampicillin/sulbactam. Compound Sulfamethoxazole. Piperacillin. Gentamicin.	Aztreonam. Amikacin. Ertapenan. Cefuroxime. Ciprofloxacin. Piperacillin/Tazobactam. Cefpiroxam. Cefurofuroxin. Cefoperazone/sulbactam. Ceftriaxone. Ceftazidimezidime. Cefotitan. Cefoxitin. Cefazoxime. Imipenem
Blood	Escherichia coli	Ampicillin. Ampicillin/sulbactam. Cefurofuroxin. Ceftriaxone. Cefotaxime. Cefazoline.	Aztreonam. Amikacin. Ertapenan. Compound Sulfamethoxazole. Ciprofloxacin. Meropenem. Piperacillin/Tazobactam. Gentamicin. Cefpiroxam. Cefoperazone/sulbactam. Ceftazidimezidime. Cefotitan. Cefoxitin. Cefazoxime. Tobramycin
Blood	Escherichia coli	Ampicillin. Ampicillin/sulbactam. Cefurofuroxin. Ceftriaxone. Cefotaxime. Ceftazidime. Cefoxitin. Cefazoline. Cefazoxime.	Aztreonam. Amikacin. Ertapenan. Compound Sulfamethoxazole. Ciprofloxacin. Meropenem. Piperacillin/Tazobactam. Gentamicin. Cefpiroxam. Cefoperazone/sulbactam. Cefotitan. Tobramycinramycin. Imipenem. Levofloxacin.
Blood	Escherichia coli	Ampicillin. Aztreonam. Cefurofuroxin. Ceftriaxone. Cefotaxime. Cefazoline. Cefazoxime.	Amikacin. Ertapenan. Compound Sulfamethoxazole. Ciprofloxacin. Meropenem. Piperacillin/Tazobactam. Gentamicin. Cefpiroxam. Cefoperazone/sulbactam. Ceftazidimezidime. Cefotitan. Cefoxitin. Tobramycinramycin. Imipenem. left
Blood	Escherichia coli	Ampicillin. Ampicillin/sulbactam. Compound Sulfamethoxazole. Ciprofloxacin. Gentamicin. Cefurofuroxin. Ceftriaxone. Cefotaxime. Cefazoline. Levofloxacin.	Aztreonam. Amikacin. Ertapenan. Meropenem. Piperacillin/Tazobactam. Cefpiroxam. Cefoperazone/sulbactam. Ceftazidimezidime. Cefotitan. Cefoxitin. Cefazoxime. Imipenem.
Blood	Escherichia coli	Ampicillin. Compound Sulfamethoxazole.	Aztreonam. Amikacin. Ertapenan. Ciprofloxacin. Meropenem. Piperacillin/Tazobactam. Gentamicin. Cefpiroxam. Cefurofuroxin. Cefoperazone/sulbactam. Ceftriaxone. Cefotaxime. Ceftazidimezidime. Cefotitan. Cephalexi
Blood	Escherichia coli	Ampicillin. Ampicillin/sulbactam. Compound Sulfamethoxazole. Ciprofloxacin. Gentamicin. Levofloxacin.	Aztreonam. Amikacin. Ertapenan. Meropenem. Piperacillin/Tazobactam. Cefpiroxam. Cefurofuroxin. Cefoperazone/sulbactam. Ceftriaxone. Cefotaxime. Ceftazidimezidime. Cefotitan. Cefoxitin. Cefazoline. Cefazole
Blood	Escherichia coli	Ampicillin. Ampicillin/sulbactam. Compound Sulfamethoxazole. Ciprofloxacin. Gentamicin. Levofloxacin.	Aztreonam. Amikacin. Ertapenan. Meropenem. Piperacillin/Tazobactam. Cefpiroxam. Cefurofuroxin. Cefoperazone/sulbactam. Ceftriaxone. Cefotaxime. Ceftazidimezidime. Cefotitan. Cefoxitin. Cefazoline. Cefazole
Blood	Escherichia coli	Ampicillin. Ampicillin/sulbactam. Aztreonam. Compound Sulfamethoxazole. Ciprofloxacin. Meropenem. Piperacillin/tazobactam. Cefpiroxam. Cefurofuroxin. Cefoperazone/sulbactam. Ceftriaxone. Cefotaxime. Ceftazidime. Cefotetan.	Gentamicin.
Blood	Escherichia coli	Ampicillin. Ampicillin/sulbactam. Aztreonam. Compound Sulfamethoxazole. Ciprofloxacin. Meropenem. Piperacillin/tazobactam. Cefpiroxam. Cefurofuroxin. Cefoperazone/sulbactam. Ceftriaxone. Cefotaxime. Ceftazidime. Cefotetan.	Gentamicin. Compound Sulfamethoxazole. Erythromycin. Quinoptine/Dafalpine. Linezolid. Clindamycin. Tetracycline. Tigecycline. Vancomycin.
Blood	Escherichia coli		Ampicillin. Ampicillin/Sulbactam. Aztreonam. Amikacin. Ertapenan. Compound Sulfamethoxazole. Ciprofloxacin. Meropenem. Piperacillin/Tazobactam. Gentamicin. Cefpiroxam. Cefurofuroxin. Cefoperazone/sulbactam. Cefatriaxone
Blood	Escherichia coli		Ampicillin. Ampicillin/Sulbactam. Aztreonam. Amikacin. Ertapenan. Compound Sulfamethoxazole. Ciprofloxacin. Meropenem. Piperacillin/Tazobactam. Gentamicin. Cefpiroxam. Cefurofuroxin. Cefoperazone/sulbactam. Cefatriaxone
Blood	Escherichia coli		Ampicillin. Ampicillin/Sulbactam. Aztreonam. Amikacin. Ertapenan. Cefuroxime. Compound Sulfamethoxazole. Ciprofloxacin. Piperacillin. Piperacillin/Tazobactam. Gentamicin. Cefpiroxam. Cefuroxime. Cefoperazone /suba
Blood	Escherichia coli	Ampicillin. Aztreonam. Piperacillin. Cefuroxime. Ceftriaxone. Ceftazidime. Cefazolin. Cefazoxime.	Ampicillin/Sulbactam. Amikacin. Ertapenan. Cefuroxime. Compound Sulfamethoxazole. Ciprofloxacin. Piperacillin/Tazobactam. Gentamicin. Cefpiroxam. Cefoperazone/sulbactam. Cefotitan. Cefoxitin. Tobramycinramycin. Imipenem
Blood	Escherichia coli	Ampicillin. Aztreonam. Piperacillin. Cefuroxime. Ceftriaxone. Ceftazidime. Cefazolin. Cefazoxime.	Ampicillin/Sulbactam. Amikacin. Ertapenan. Cefuroxime. Compound Sulfamethoxazole. Ciprofloxacin. Piperacillin/Tazobactam. Gentamicin. Cefpiroxam. Cefoperazone/sulbactam. Cefotitan. Cefoxitin. Tobramycinramycin. Imipenem
Blood	Escherichia coli	Ampicillin. Compound Sulfamethoxazole. Ciprofloxacin. Levofloxacin.	Ampicillin/Sulbactam. Aztreonam. Amikacin. Ertapenan. Cefuroxime. Piperacillin/Tazobactam. Gentamicin. Cefpiroxam. Cefuroxime. Cefoperazone/sulbactam. Ceftriaxone. Ceftazidimezidime. Cefotitan. Cefoxitin
Blood	Escherichia coli	Ampicillin. Compound Sulfamethoxazole. Piperacillin. Gentamicin.	Aztreonam. Amikacin. Ertapenan. Cefuroxime. Ciprofloxacin. Piperacillin/Tazobactam. Cefpiroxam. Cefuroxime. Cefoperazone/sulbactam. Ceftriaxone. Ceftazidimezidime. Cefotitan. Cefoxitin. Cefazoxime. Imipenem
Blood	Escherichia coli		Ampicillin. Ampicillin/Sulbactam. Aztreonam. Amikacin. Ertapenan. Compound Sulfamethoxazole. Ciprofloxacin. Piperacillin. Piperacillin/Tazobactam. Gentamicin. Cefpiroxam. Cefurofuroxin. Cefoperazone/sulbactam. Cefatriaxone
Blood	Escherichia coli	Ampicillin. Ciprofloxacin. Gentamicin. Levofloxacin.	Aztreonam. Amikacin. Ertapenan. Compound Sulfamethoxazole. Piperacillin/Tazobactam. Cefpiroxam. Cefurofuroxin. Cefoperazone/sulbactam. Ceftriaxone. Ceftazidimezidime. Cefotitan. Cefoxitin. Cefazoline. Cefazoxime. Imipenem
Blood	Escherichia coli		Ampicillin. Ampicillin/Sulbactam. Aztreonam. Amikacin. Ertapenan. Compound Sulfamethoxazole. Ciprofloxacin. Piperacillin. Piperacillin/Tazobactam. Gentamicin. Cefpiroxam. Cefurofuroxin. Cefoperazone/sulbactam. Cefatriaxone
Blood	Escherichia coli		Ampicillin. Ampicillin/Sulbactam. Aztreonam. Amikacin. Ertapenan. Compound Sulfamethoxazole. Ciprofloxacin. Piperacillin. Piperacillin/Tazobactam. Gentamicin. Cefpiroxam. Cefurofuroxin. Cefoperazone/sulbactam. Cefatriaxone
Blood	Escherichia coli	Ampicillin. Compound Sulfamethoxazole. Ciprofloxacin. Piperacillin. Levofloxacin.	Aztreonam. Amikacin. Ertapenan. Piperacillin/Tazobactam. Gentamicin. Cefpiroxam. Cefurofuroxin. Cefoperazone/sulbactam. Ceftriaxone. Ceftazidimezidime. Cefotitan. Cefoxitin. Cefazoxime. Tobramycinramycin. Imipenem
Blood	Escherichia coli	Ampicillin. Ciprofloxacin. Piperacillin. Levofloxacin.	Aztreonam. Amikacin. Ertapenan. Compound Sulfamethoxazole. Piperacillin/Tazobactam. Gentamicin. Cefpiroxam. Cefurofuroxin. Cefoperazone/sulbactam. Ceftriaxone. Ceftazidimezidime. Cefotitan. Cefoxitin. Cefazoxime. Tobramycin
Blood	Escherichia coli		Ampicillin. Ampicillin/Sulbactam. Aztreonam. Amikacin. Ertapenan. Compound Sulfamethoxazole. Ciprofloxacin. Piperacillin. Piperacillin/Tazobactam. Gentamicin. Cefpiroxam. Cefurofuroxin. Cefoperazone/sulbactam. Cefatriaxone
Blood	Escherichia coli	Compound Sulfamethoxazole. Ciprofloxacin. Levofloxacin.	Aztreonam. Amikacin. Ertapenan. Cefuroxime. Piperacillin. Piperacillin/Tazobactam. Gentamicin. Cefpiroxam. Cefurofuroxin. Cefoperazone/sulbactam. Ceftriaxone. Ceftazidimezidime. Cefotitan. Cefoxitin. Cefazole
Blood	Escherichia coli	Ampicillin. Compound Sulfamethoxazole. Ciprofloxacin. Cefurofuroxin. Ceftriaxone. Cefotaxime. Cefazoline. Levofloxacin.	Ampicillin/Sulbactam. Aztreonam. Amikacin. Ertapenan. Meropenem. Piperacillin/Tazobactam. Gentamicin. Cefpiroxam. Cefoperazone/sulbactam. Ceftazidimezidime. Cefotitan. Cefoxitin. Tobramycinramycin. Imipenem
Blood	Escherichia coli	Ampicillin. Compound Sulfamethoxazole. Gentamicin.	Aztreonam. Amikacin. Ertapenan. Ciprofloxacin. Meropenem. Piperacillin/Tazobactam. Cefpiroxam. Cefurofuroxin. Cefoperazone/sulbactam. Ceftriaxone. Cefotaxime. Ceftazidimezidime. Cefotitan. Cefoxitin. Cefazole
Blood	Escherichia coli	Ampicillin. Compound Sulfamethoxazole. Gentamicin.	Aztreonam. Amikacin. Ertapenan. Ciprofloxacin. Meropenem. Piperacillin/Tazobactam. Cefpiroxam. Cefurofuroxin. Cefoperazone/sulbactam. Ceftriaxone. Cefotaxime. Ceftazidimezidime. Cefotitan. Cefoxitin. Cefazole
Blood	Escherichia coli	Ampicillin. Ampicillin/sulbactam. Aztreonam. Compound Sulfamethoxazole. Ciprofloxacin. Meropenem. Piperacillin/tazobactam. Cefpiroxam. Cefurofuroxin. Cefoperazone/sulbactam. Ceftriaxone. Cefotaxime. Ceftazidime. Cefotetan.	Amikacin. Gentamicin.
Blood	Escherichia coli	Ampicillin. Ampicillin/sulbactam. Cefurofuroxin. Ceftriaxone. Cefotaxime. Cefazoline.	Aztreonam. Amikacin. Ertapenan. Compound Sulfamethoxazole. Ciprofloxacin. Meropenem. Piperacillin/Tazobactam. Gentamicin. Cefpiroxam. Cefoperazone/sulbactam. Ceftazidimezidime. Cefotitan. Cefoxitin. Cefazoxime. Tobramycin
Blood	Escherichia coli	Ampicillin. Ampicillin/sulbactam. Compound Sulfamethoxazole.	Aztreonam. Amikacin. Ertapenan. Ciprofloxacin. Meropenem. Piperacillin/Tazobactam. Gentamicin. Cefpiroxam. Cefurofuroxin. Cefoperazone/sulbactam. Ceftriaxone. Cefotaxime. Ceftazidimezidime. Cefotitan. Cephalexi
Blood	Escherichia coli	Ampicillin. Compound Sulfamethoxazole. Ciprofloxacin. Gentamicin. Levofloxacin.	Aztreonam. Amikacin. Ertapenan. Meropenem. Piperacillin/Tazobactam. Cefpiroxam. Cefurofuroxin. Cefoperazone/sulbactam. Ceftriaxone. Cefotaxime. Ceftazidimezidime. Cefotitan. Cefoxitin. Cefazoxime. Imipenem
Blood	Escherichia coli		Ampicillin. Ampicillin/Sulbactam. Aztreonam. Amikacin. Ertapenan. Compound Sulfamethoxazole. Ciprofloxacin. Meropenem. Piperacillin/Tazobactam. Gentamicin. Cefpiroxam. Cefurofuroxin. Cefoperazone/sulbactam. Cefatriaxone
Blood	Escherichia coli		Ampicillin. Ampicillin/Sulbactam. Aztreonam. Amikacin. Ertapenan. Compound Sulfamethoxazole. Ciprofloxacin. Meropenem. Piperacillin/Tazobactam. Gentamicin. Cefpiroxam. Cefurofuroxin. Cefoperazone/sulbactam. Cefatriaxone
Blood	Escherichia coli		Ampicillin. Ampicillin/Sulbactam. Aztreonam. Amikacin. Ertapenan. Compound Sulfamethoxazole. Ciprofloxacin. Meropenem. Piperacillin/Tazobactam. Gentamicin. Cefpiroxam. Cefurofuroxin. Cefoperazone/sulbactam. Cefatriaxone
Blood	Escherichia coli	Ampicillin. Ampicillin/sulbactam. Compound Sulfamethoxazole. Cefurofuroxin. Ceftriaxone. Cefotazic D297: D356	Aztreonam. Ertapenan. Ciprofloxacin. Meropenem. Piperacillin/Tazobactam. Gentamicin. Cefpiroxam. Cefoperazone/sulbactam. Ceftazidimezidime. Cefotitan. Cefoxitin. Cefazoxime. Imipenem.
Blood	Escherichia coli	Ciprofloxacin. Levofloxacin.	Ampicillin. Ampicillin/Sulbactam. Aztreonam. Amikacin. Ertapenan. Compound Sulfamethoxazole. Meropenem. Piperacillin/Tazobactam. Gentamicin. Cefpiroxam. Cefurofuroxin. Cefoperazone/sulbactam. Ceftriaxone. Cefotazia
Blood	Escherichia coli	Ampicillin. Ampicillin/sulbactam. Compound Sulfamethoxazole. Gentamicin.	Aztreonam. Amikacin. Ertapenan. Ciprofloxacin. Meropenem. Piperacillin/Tazobactam. Cefpiroxam. Cefurofuroxin. Cefoperazone/sulbactam. Ceftriaxone. Cefotaxime. Ceftazidimezidime. Cefotitan. Cefoxitin. Cefazole
Blood	Escherichia coli	Ampicillin. Ampicillin/sulbactam. Compound Sulfamethoxazole. Gentamicin.	Aztreonam. Amikacin. Ertapenan. Ciprofloxacin. Meropenem. Piperacillin/Tazobactam. Cefpiroxam. Cefurofuroxin. Cefoperazone/sulbactam. Ceftriaxone. Cefotaxime. Ceftazidimezidime. Cefotitan. Cefoxitin. Cefazole
Blood	Klebsiella pneumoniae	Ampicillin. Ampicillin/sulbactam. Aztreonam. Compound Sulfamethoxazole. Piperacillin. Gentamicin. Cefpiroxam. Cefuroxime. Ceftriaxone. Ceftazidime. Cefazolin. Cefazoxime. Tobramycin.	Amikacin. Ertapenan. Cefuroxime. Cefotitan. Cefoxitin. Imipenem. Levofloxacin.
Blood	Klebsiella pneumoniae	Ampicillin.	Ampicillin/Sulbactam. Aztreonam. Amikacin. Ertapenan. Compound Sulfamethoxazole. Ciprofloxacin. Piperacillin. Piperacillin/Tazobactam. Gentamicin. Cefpiroxam. Cefurofuroxin. Cefoperazone/sulbactam. Ceftriaxone. Ceftazidime
Blood	Klebsiella pneumoniae	Ampicillin. Compound Sulfamethoxazole.	Ampicillin/Sulbactam. Aztreonam. Ertapenan. Meropenem. Piperacillin/Tazobactam. Gentamicin. Cefpiroxam. Cefurofuroxin. Cefoperazone/sulbactam. Ceftriaxone. Cefotaxime. Ceftazidimezidime. Cefotitan. Cefoxitin.
Blood	Klebsiella pneumoniae	Ampicillin.	Ampicillin/Sulbactam. Aztreonam. Amikacin. Ertapenan. Compound Sulfamethoxazole. Ciprofloxacin. Meropenem. Piperacillin/Tazobactam. Gentamicin. Cefpiroxam. Cefurofuroxin. Cefoperazone/sulbactam. Ceftriaxone. Cefotazia
Blood	Klebsiella pneumoniae	Ampicillin. Piperacillin. Cefuroxime. Ceftriaxone. Cefazolin.	Aztreonam. Amikacin. Ertapenan. Compound Sulfamethoxazole. Ciprofloxacin. Piperacillin/Tazobactam. Gentamicin. Cefpiroxam. Cefoperazone/sulbactam. Ceftazidimezidime. Cefotitan. Cefoxitin. Cefazoxime. Tobramycinramycin. Imipenem
Blood	Klebsiella pneumoniae	Ampicillin. Ampicillin/sulbactam. Aztreonam. Compound Sulfamethoxazole. Piperacillin. Gentamicin. Cefpiroxam. Cefuroxime. Ceftriaxone. Ceftazidime. Cefazolin. Cefazoxime. Tobramycin.	Amikacin. Ertapenan. Cefuroxime. Ciprofloxacin. Cefotitan. Cefoxitin. Imipenem. Levofloxacin.
Blood	Klebsiella pneumoniae	Ampicillin. Ampicillin/sulbactam. Aztreonam. Compound Sulfamethoxazole. Piperacillin. Gentamicin. Cefpiroxam. Cefuroxime. Ceftriaxone. Ceftazidime. Cefazolin. Cefazoxime. Tobramycin.	Amikacin. Ertapenan. Cefuroxime. Cefotitan. Cefoxitin. Imipenem. Levofloxacin.
Blood	Klebsiella pneumoniae	Ampicillin. Ampicillin/sulbactam. Aztreonam. Compound Sulfamethoxazole. Piperacillin. Gentamicin. Cefpiroxam. Cefuroxime. Ceftriaxone. Ceftazidime. Cefazolin. Cefazoxime. Tobramycin.	Amikacin. Ertapenan. Cefuroxime. Ciprofloxacin. Piperacillin/Tazobactam. Cefotitan. Cefoxitin. Imipenem. Levofloxacin.
Blood	Klebsiella pneumoniae	Ampicillin. Ampicillin/sulbactam. Aztreonam. Piperacillin. Cefuroxime. Ceftriaxone. Cefazolin.	Amikacin. Ertapenan. Cefuroxime. Compound Sulfamethoxazole. Ciprofloxacin. Piperacillin/Tazobactam. Gentamicin. Cefpiroxam. Ceftazidimezidime. Cefotitan. Cefoxitin. Tobramycinramycin. Imipenem. Levofloxacin.
Blood	Klebsiella pneumoniae	Ampicillin. Ampicillin/sulbactam. Aztreonam. Piperacillin. Cefuroxime. Ceftriaxone. Cefazolin.	Amikacin. Ertapenan. Cefuroxime. Compound Sulfamethoxazole. Ciprofloxacin. Piperacillin/Tazobactam. Gentamicin. Cefpiroxam. Ceftazidimezidime. Cefotitan. Cefoxitin. Tobramycinramycin. Imipenem. Levofloxacin.
Blood	Klebsiella pneumoniae	Ampicillin. Ampicillin/sulbactam. Aztreonam. Compound Sulfamethoxazole. Piperacillin. Cefuroxime. Ceftriaxone. Cefoxitin. Cefazolin.	Amikacin. Ertapenan. Ciprofloxacin. Piperacillin/Tazobactam. Gentamicin. Cefpiroxam. Ceftazidimezidime. Cefotitan. Tobramycinramycin. Imipenem. Levofloxacin.
Blood	Klebsiella pneumoniae	Ampicillin. Ampicillin/sulbactam. Aztreonam. Compound Sulfamethoxazole. Piperacillin. Cefpiroxam. Cefuroxime. Cefoperazone/sulbactam. Ceftriaxone. Ceftazidime. Cefazolin. Cefazoxime. Tobramycin.	Ertapenan. Cefuroxime. Ciprofloxacin. Gentamicin. Cefotitan. Cefoxitin. Imipenem. Levofloxacin.
Blood	Klebsiella pneumoniae	Ampicillin.	Ampicillin/Sulbactam. Aztreonam. Amikacin. Ertapenan. Compound Sulfamethoxazole. Ciprofloxacin. Piperacillin/Tazobactam. Gentamicin. Cefpiroxam. Cefuroxime. Cefoperazone/sulbactam. Ceftriaxone. Ceftazidimezidime. Ceftetan
Blood	Klebsiella pneumoniae	Ampicillin.	Ampicillin/Sulbactam. Aztreonam. Amikacin. Ertapenan. Compound Sulfamethoxazole. Ciprofloxacin. Piperacillin/Tazobactam. Gentamicin. Cefpiroxam. Cefuroxime. Cefoperazone/sulbactam. Ceftriaxone. Ceftazidimezidime. Ceftetan
Blood	Klebsiella pneumoniae	Ampicillin. Ampicillin/sulbactam. Aztreonam. Compound Sulfamethoxazole. Piperacillin. Cefpiroxam. Cefurofuroxin. Ceftriaxone. Ceftazidime. Cefazoline. Cefazoxime.	Amikacin. Ertapenan. Ciprofloxacin. Piperacillin/Tazobactam. Gentamicin. Cefotitan. Cefoxitin. Imipenem. Levofloxacin.
Blood	Klebsiella pneumoniae	Ampicillin. Ampicillin/sulbactam. Aztreonam. Compound Sulfamethoxazole. Piperacillin. Cefpiroxam. Cefurofuroxin. Ceftriaxone. Ceftazidime. Cefazoline. Cefazoxime.	Amikacin. Ertapenan. Ciprofloxacin. Gentamicin. Cefoperazone/sulbactam. Cefotitan. Cefoxitin. Imipenem. Levofloxacin.
Blood	Klebsiella pneumoniae	Ampicillin. Ampicillin/sulbactam. Aztreonam. Compound Sulfamethoxazole. Piperacillin. Cefpiroxam. Cefurofuroxin. Ceftriaxone. Ceftazidime. Cefazoline. Cefazoxime.	Amikacin. Ertapenan. Ciprofloxacin. Gentamicin. Cefoperazone/sulbactam. Cefotitan. Cefoxitin. Imipenem. Levofloxacin.
Blood	Klebsiella pneumoniae	Ampicillin. Ampicillin/sulbactam. Piperacillin. Cefurofuroxin. Ceftriaxone. Ceftazidime. Cefoxitin. Cefazoline.	Aztreonam. Amikacin. Compound Sulfamethoxazole. Ciprofloxacin. Piperacillin/Tazobactam. Gentamicin. Cefpiroxam. Cefoperazone/sulbactam. Cefotitan. Tobramycinramycin. Imipenem. Levofloxacin.
Blood	Klebsiella pneumoniae	Ampicillin. Ampicillin/sulbactam. Aztreonam. Compound Sulfamethoxazole. Piperacillin. Cefpiroxam. Cefurofuroxin. Cefoperazone/sulbactam. Ceftriaxone. Ceftazidime. Cefazoline. Cefazoxime. Tobramycin.	Amikacin. Ertapenan. Ciprofloxacin. Gentamicin. Cefotitan. Cefoxitin. Imipenem. Levofloxacin.
Blood	Klebsiella pneumoniae	Ampicillin. Ampicillin/sulbactam. Aztreonam. Compound Sulfamethoxazole. Piperacillin. Cefpiroxam. Cefurofuroxin. Cefoperazone/sulbactam. Ceftriaxone. Ceftazidime. Cefazoline. Cefazoxime. Tobramycin.	Amikacin. Ertapenan. Ciprofloxacin. Gentamicin. Cefotitan. Cefoxitin. Imipenem. Levofloxacin.
Blood	Klebsiella pneumoniae	Ampicillin. Ampicillin/sulbactam. Aztreonam. Compound Sulfamethoxazole. Piperacillin. Cefurofuroxin. Ceftriaxone. Ceftazidime. Cefazoline. Cefazoxime.	Amikacin. Ertapenan. Ciprofloxacin. Gentamicin. Cefotitan. Cefoxitin. Imipenem. Levofloxacin.
Blood	Klebsiella pneumoniae	Ampicillin. Ampicillin/sulbactam. Aztreonam. Compound Sulfamethoxazole. Piperacillin. Cefpiroxam. Cefurofuroxin. Ceftriaxone. Ceftazidime. Cefazoline. Cefazoxime.	Ertapenan. Ciprofloxacin. Piperacillin/Tazobactam. Gentamicin. Cefoperazone/sulbactam. Cefotitan. Cefoxitin. Imipenem. Levofloxacin.
Blood	Klebsiella pneumoniae	Ampicillin. Ampicillin/sulbactam. Aztreonam. Compound Sulfamethoxazole. Piperacillin. Cefpiroxam. Cefurofuroxin. Ceftriaxone. Ceftazidime. Cefazoline. Cefazoxime.	Ertapenan. Ciprofloxacin. Gentamicin. Cefotitan. Cefoxitin. Imipenem. Levofloxacin.
Blood	Klebsiella pneumoniae	Ampicillin. Ampicillin/sulbactam. Aztreonam. Compound Sulfamethoxazole. Piperacillin. Cefpiroxam. Cefurofuroxin. Ceftriaxone. Ceftazidime. Cefazoline. Cefazoxime.	Ertapenan. Ciprofloxacin. Gentamicin. Cefotitan. Cefoxitin. Imipenem. Levofloxacin.
Blood	Klebsiella pneumoniae	Ampicillin. Ampicillin/sulbactam. Cefpiroxam. Cefurofuroxin. Cefoperazone/sulbactam. Ceftriaxone. Ceftazidime. Cefotetan. Cefoxitin. Cefazoline. Cefazoxime. Imipenem.	Aztreonam. Amikacin. Compound Sulfamethoxazole. Ciprofloxacin. Piperacillin/Tazobactam. Gentamicin. Tobramycinramycin. Levofloxacin.
Blood	Klebsiella pneumoniae	Ampicillin. Ampicillin/sulbactam. Fluoxycephalosporin. Compound Sulfamethoxazole. Piperacillin. Piperacillin/tazobactam. Cefpiroxam. Cefurofuroxin. Cefoperazone/sulbactam. Ceftriaxone. Ceftazidime. Cefotetan. Cefoxitin. Cefazoline	Aztreonam. Amikacin. Gentamicin. Tobramycinramycin. Levofloxacin.
Blood	Klebsiella pneumoniae	Ampicillin. Ampicillin/sulbactam. Fluoxycephalosporin. Piperacillin. Cefurofuroxin. Ceftriaxone. Cefoxitin. Cefazoline. Cefazoxime.	Aztreonam. Amikacin. Ertapenan. Compound Sulfamethoxazole. Ciprofloxacin. Piperacillin/Tazobactam. Gentamicin. Cefpiroxam. Cefoperazone/sulbactam. Cefotitan. Tobramycinramycin. Imipenem. Levofloxacin.
Blood	Klebsiella pneumoniae	Ampicillin. Ampicillin/sulbactam. Fluoxycephalosporin. Compound Sulfamethoxazole. Meropenem. Cefpiroxam. Cefurofuroxin. Cefoperazone/sulbactam. Ceftriaxone. Cefotaxime. Ceftazidime. Cefotetan. Cefoxitin. Cefazoline. Imipenem	Aztreonam. Amikacin. Ciprofloxacin. Piperacillin/Tazobactam. Gentamicin. Tobramycinramycin. Levofloxacin.
Blood	Klebsiella pneumoniae	Ampicillin. Ampicillin/sulbactam. Aztreonam. Compound Sulfamethoxazole. Meropenem. Cefpiroxam. Cefurofuroxin. Cefoperazone/sulbactam. Ceftriaxone. Cefotaxime. Ceftazidime. Cefotetan. Cefoxitin. Cefazoline. Imipenem.	Amikacin. Ciprofloxacin. Piperacillin/Tazobactam. Gentamicin. Tobramycinramycin. Levofloxacin.
Blood	Klebsiella pneumoniae	Ampicillin. Ampicillin/sulbactam. Aztreonam. Compound Sulfamethoxazole. Meropenem. Cefpiroxam. Cefurofuroxin. Cefoperazone/sulbactam. Ceftriaxone. Cefotaxime. Ceftazidime. Cefotetan. Cefoxitin. Cefazoline. Imipenem.	Amikacin. Ciprofloxacin. Piperacillin/Tazobactam. Gentamicin. Tobramycinramycin. Levofloxacin.
Blood	Klebsiella pneumoniae	Ampicillin. Ampicillin/sulbactam. Fluoxycephalosporin. Compound Sulfamethoxazole. Meropenem. Cefpiroxam. Cefurofuroxin. Cefoperazone/sulbactam. Ceftriaxone. Cefotaxime. Ceftazidime. Cefotetan. Cefoxitin. Cefazoline. Imipenem	Aztreonam. Amikacin. Ciprofloxacin. Piperacillin/Tazobactam. Gentamicin. Tobramycinramycin. Levofloxacin.
Blood	Klebsiella pneumoniae	Ampicillin. Ampicillin/sulbactam. Fluoxycephalosporin. Meropenem. Cefpiroxam. Cefurofuroxin. Cefoperazone/sulbactam. Ceftriaxone. Cefotaxime. Ceftazidime. Cefotetan. Cefoxitin. Cefazoline. Imipenem.	Aztreonam. Amikacin. Compound Sulfamethoxazole. Ciprofloxacin. Piperacillin/Tazobactam. Gentamicin. Tobramycinramycin. Levofloxacin.
Blood	Klebsiella pneumoniae	Ampicillin. Ampicillin/sulbactam. Fluoxycephalosporin. Compound Sulfamethoxazole. Meropenem. Cefpiroxam. Cefurofuroxin. Cefoperazone/sulbactam. Ceftriaxone. Cefotaxime. Ceftazidime. Cefotetan. Cefoxitin. Cefazoline. Imipenem	Aztreonam. Amikacin. Ciprofloxacin. Piperacillin/Tazobactam. Gentamicin. Tobramycinramycin. Levofloxacin.
Blood	Klebsiella pneumoniae	Ampicillin. Ampicillin/sulbactam. Compound Sulfamethoxazole. Cefurofuroxin. Ceftriaxone. Cefotaxime. Cefazoline.	Aztreonam. Amikacin. Ertapenan. Cefuroxime. Ciprofloxacin. Meropenem. Piperacillin/Tazobactam. Gentamicin. Cefpiroxam. Cefoperazone/sulbactam. Ceftazidimezidime. Cefotitan. Cefoxitin. Tobramycinramycin. Imipenem
Blood	Klebsiella pneumoniae	Ampicillin. Ampicillin/sulbactam. Compound Sulfamethoxazole. Cefurofuroxin. Ceftriaxone. Cefotaxime. Cefazoline.	Aztreonam. Amikacin. Ertapenan. Cefuroxime. Ciprofloxacin. Meropenem. Piperacillin/Tazobactam. Gentamicin. Cefpiroxam. Cefoperazone/sulbactam. Ceftazidimezidime. Cefotitan. Cefoxitin. Tobramycinramycin. Imipenem
Blood	Klebsiella pneumoniae	Ampicillin. Ampicillin/sulbactam. Compound Sulfamethoxazole. Cefurofuroxin. Ceftriaxone. Cefotaxime. Cefazoline.	Aztreonam. Amikacin. Ertapenan. Cefuroxime. Ciprofloxacin. Piperacillin/Tazobactam. Gentamicin. Ceftazidimezidime. Cefotitan. Cefoxitin. Tobramycinramycin. Imipenem. Levofloxacin.
Blood	Klebsiella pneumoniae	Ampicillin. Ampicillin/sulbactam. Compound Sulfamethoxazole. Cefurofuroxin. Ceftriaxone. Cefotaxime. Cefazoline.	Aztreonam. Amikacin. Ertapenan. Ciprofloxacin. Meropenem. Piperacillin/Tazobactam. Gentamicin. Ceftazidimezidime. Cefotitan. Cefoxitin. Tobramycinramycin. Imipenem. Levofloxacin.
Blood	Klebsiella pneumoniae	Ampicillin. Ampicillin/sulbactam.	Aztreonam. Amikacin. Ertapenan. Compound Sulfamethoxazole. Ciprofloxacin. Meropenem. Piperacillin/Tazobactam. Gentamicin. Cefpiroxam. Cefurofuroxin. Cefoperazone/sulbactam. Ceftriaxone. Cefotaxime. Ceftazidimezidime. Cephalosporin
Blood	Klebsiella pneumoniae	Ampicillin. Ampicillin/sulbactam.	Aztreonam. Amikacin. Ertapenan. Compound Sulfamethoxazole. Ciprofloxacin. Meropenem. Piperacillin/Tazobactam. Gentamicin. Cefpiroxam. Cefurofuroxin. Cefoperazone/sulbactam. Ceftriaxone. Cefotaxime. Ceftazidimezidime. Cephalosporin
Blood	Klebsiella pneumoniae	Ampicillin. Ampicillin/sulbactam. Aztreonam. Cefpiroxam. Cefurofuroxin. Cefoperazone/sulbactam. Ceftriaxone. Cefotaxime. Ceftazidime. Cefotetan. Cefoxitin. Cefazoline. Cefazoxime.	Amikacin. Compound Sulfamethoxazole. Ciprofloxacin. Meropenem. Piperacillin/Tazobactam. Gentamicin. Tobramycinramycin. Imipenem. Levofloxacin.
Blood	Klebsiella pneumoniae	Ampicillin. Ampicillin/sulbactam. Compound Sulfamethoxazole. Cefurofuroxin. Ceftriaxone. Cefotaxime. Cefoxitin. Cefazoline.	Aztreonam. Amikacin. Ertapenan. Ciprofloxacin. Meropenem. Piperacillin/Tazobactam. Gentamicin. Cefpiroxam. Cefoperazone/sulbactam. Ceftazidimezidime. Cefotitan. Tobramycinramycin. Imipenem. Levofloxacin.
Blood	Klebsiella pneumoniae	Ampicillin. Ampicillin/sulbactam. Cefurofuroxin. Cefoxitin. Cefazoline.	Aztreonam. Amikacin. Ertapenan. Compound Sulfamethoxazole. Ciprofloxacin. Meropenem. Gentamicin. Cefpiroxam. Cefoperazone/sulbactam. Ceftriaxone. Cefotaxime. Ceftazidimezidime. Cefotitan. Cefazoxime. Tobramycinramycin. Imipenem
Blood	Klebsiella pneumoniae	Ampicillin. Ampicillin/sulbactam. Cefurofuroxin. Cefoxitin. Cefazoline.	Aztreonam. Amikacin. Compound Sulfamethoxazole. Ciprofloxacin. Meropenem. Gentamicin. Cefpiroxam. Ceftriaxone. Ceftazidimezidime. Cefotitan. Cefazoxime. Tobramycinramycin. Imipenem. Levofloxacin.
Blood	Klebsiella pneumoniae	Ampicillin. Ampicillin/sulbactam. Cefurofuroxin. Cefotaxime. Ceftazidime. Cefoxitin. Cefazoline.	Aztreonam. Amikacin. Ertapenan. Compound Sulfamethoxazole. Ciprofloxacin. Meropenem. Piperacillin/Tazobactam. Gentamicin. Cefpiroxam. Cefoperazone/sulbactam. Cefotitan. Tobramycinramycin. Imipenem. Levofloxacin.
Blood	Klebsiella pneumoniae	Ampicillin. Compound Sulfamethoxazole. Ciprofloxacin.	Ampicillin/Sulbactam. Aztreonam. Amikacin. Ertapenan. Meropenem. Piperacillin/Tazobactam. Gentamicin. Cefpiroxam. Cefurofuroxin. Cefoperazone/sulbactam. Ceftriaxone. Cefotaxime. Ceftazidimezidime. Ceftetantan
Blood	Klebsiella pneumoniae	Ampicillin. Ampicillin/sulbactam. Aztreonam. Ciprofloxacin. Cefpiroxam. Cefurofuroxin. Cefoperazone/sulbactam. Ceftriaxone. Cefotaxime. Ceftazidime. Cefazoline. Cefazoxime.	Amikacin. Ertapenan. Compound Sulfamethoxazole. Meropenem. Piperacillin/Tazobactam. Gentamicin. Cefotitan. Cefoxitin. Tobramycinramycin. Imipenem.
Blood	Klebsiella pneumoniae	Ampicillin. Ampicillin/sulbactam. Compound Sulfamethoxazole. Ciprofloxacin. Meropenem. Piperacillin/tazobactam. Cefpiroxam. Cefurofuroxin. Cefoperazone/sulbactam. Ceftriaxone. Cefotaxime. Ceftazidime. Cefotetan. Cefoxitin	Aztreonam. Amikacin. Gentamicin. Tobramycinramycin.
Blood	Klebsiella pneumoniae	Ampicillin. Ampicillin/sulbactam. Compound Sulfamethoxazole. Ciprofloxacin. Meropenem. Piperacillin/tazobactam. Cefpiroxam. Cefurofuroxin. Cefoperazone/sulbactam. Ceftriaxone. Cefotaxime. Ceftazidime. Cefotetan. Cefoxitin	Aztreonam. Amikacin. Gentamicin. Tobramycinramycin.
Blood	Klebsiella pneumoniae	Ampicillin. Ampicillin/sulbactam. Ciprofloxacin. Cefurofuroxin. Ceftriaxone. Cefotaxime. Cefazoline.	Aztreonam. Amikacin. Ertapenan. Compound Sulfamethoxazole. Meropenem. Piperacillin/Tazobactam. Gentamicin. Cefpiroxam. Cefoperazone/sulbactam. Ceftazidimezidime. Cefotitan. Cefoxitin. Cefazoxime. Tobramycinramycin. Imipenem
Blood	Klebsiella pneumoniae	Ampicillin. Ampicillin/sulbactam. Ciprofloxacin. Cefurofuroxin. Ceftriaxone. Cefotaxime. Cefazoline.	Aztreonam. Amikacin. Ertapenan. Compound Sulfamethoxazole. Meropenem. Piperacillin/Tazobactam. Gentamicin. Cefpiroxam. Cefoperazone/sulbactam. Ceftazidimezidime. Cefotitan. Cefoxitin. Cefazoxime. Tobramycinramycin. Imipenem
Blood	Klebsiella pneumoniae	Ampicillin. Ampicillin/sulbactam. Aztreonam. Compound Sulfamethoxazole. Piperacillin. Cefurofuroxin. Ceftriaxone. Ceftazidime. Cefazoline. Cefazoxime.	Amikacin. Ertapenan. Ciprofloxacin. Piperacillin/Tazobactam. Gentamicin. Cefotitan. Cefoxitin. Imipenem. Levofloxacin.
Blood	Klebsiella pneumoniae	Ampicillin. Ampicillin/sulbactam. Piperacillin.	Aztreonam. Amikacin. Ertapenan. Compound Sulfamethoxazole. Ciprofloxacin. Piperacillin/Tazobactam. Gentamicin. Cefpiroxam. Cefurofuroxin. Cefoperazone/sulbactam. Ceftriaxone. Ceftazidimezidime. Cefotitan. Cefoxitin. Cephalosporin
Blood	Klebsiella pneumoniae	Ampicillin.	Ampicillin/Sulbactam. Aztreonam. Amikacin. Ertapenan. Compound Sulfamethoxazole. Ciprofloxacin. Piperacillin. Piperacillin/Tazobactam. Gentamicin. Cefpiroxam. Cefurofuroxin. Cefoperazone/sulbactam. Ceftriaxone.
Blood	Klebsiella pneumoniae	Ampicillin. Ampicillin/sulbactam. Fluoxycephalosporin. Piperacillin. Cefurofuroxin. Cefoperazone/sulbactam. Ceftriaxone. Ceftazidime. Cefotetan. Cefoxitin. Cefazoline. Cefazoxime. Imipenem.	Aztreonam. Amikacin. Compound Sulfamethoxazole. Ciprofloxacin. Piperacillin/Tazobactam. Gentamicin. Tobramycinramycin. Levofloxacin.
Blood	Klebsiella pneumoniae	Ampicillin. Ampicillin/sulbactam. Fluoxycephalosporin. Piperacillin. Cefurofuroxin. Cefoperazone/sulbactam. Ceftriaxone. Ceftazidime. Cefotetan. Cefoxitin. Cefazoline. Cefazoxime. Imipenem.	Aztreonam. Amikacin. Compound Sulfamethoxazole. Ciprofloxacin. Piperacillin/Tazobactam. Gentamicin. Tobramycinramycin. Levofloxacin.
Blood	Klebsiella pneumoniae	Ampicillin.	Ampicillin/Sulbactam. Aztreonam. Amikacin. Ertapenan. Compound Sulfamethoxazole. Ciprofloxacin. Meropenem. Piperacillin/Tazobactam. Gentamicin. Cefpiroxam. Cefurofuroxin. Cefoperazone/sulbactam. Ceftriaxone. Cefotazia
Blood	Enterococcus faecalis		Ampicillin (A). Nitrofurantoin (U). High Levels Gentamicin (C), Linezolid (B), Minocycline (O). Penicillin (A). Teicoplanin (Inv), Vancomycin (B), Levofloxacin (U).
Blood	Streptococcus parasanguis	Erythromycin(C).clindamycin(C).Tetracycline(O).	Quinopraten/Dafolpine (O).linezolid. Clindamycin (C). Vancomycin (B). Levofloxacin (O).
Blood	Streptococcus parasanguis	Erythromycin (C). clindamycin (C). penicillin (A). Tetracycline (O). cefotaxime (B).	Quinopraten/Dafolpine (O).Linezolid(C).Clindamycin(C).Vancomycin(B).Levofloxacin(O).
Blood	Streptococcus gordonii	Erythromycin (C). penicillin (A). Tetracycline (O). cefotaxime (B).	Clindamycin (C).Quinopraten/dafaptoprin(O).Linezolid. Clindamycin (C). Vancomycin (B). Levofloxacin (O).
Blood	Streptococcus pallidus	Compound Sulfamethoxazole. Erythromycin (C).Quinopraten/Dafolpine(O).Chloramphenicol(C).Penicillin(A).Cefotaxime(B).	Clindamycin (C). linezolid. Tetracycline(O).Vancomycin(B).
Blood	Streptococcus pallidus	Erythromycin (C).Clindamycin(C).Quinoptoprin/Dafoplatin(O).Chloramphenicol(C).Tetracycline(O).	Linezolid (C).Penicillin(A).Cefotaxime(B).Vancomycin(B).Levofloxacin(O).
Blood	Streptococcus pallidus	Compound Sulfamethoxazole. Erythromycin (C). clindamycin (C), quinopraten/dafoptine (O). penicillin (A). Tetracycline (O). cefotaxime (B).	Linezolid. Clindamycin (C). Vancomycin (B). Levofloxacin (O).
Blood	Streptococcus pallidus	Erythromycin (C). clindamycin (C). Penicillin (A). Cefotaxime (B).	Quinopraten/Dafolpine (O).linezolid. Clindamycin (C). Tetracycline (O). Vancomycin (B). Levofloxacin (O).
Blood	Streptococcus pallidus	Erythromycin (C).Penicillin(A).Cefotaxime(B).	Clindamycin (C).Quinopraten/dafaptoprin(O).Linezolid. Clindamycin (C). Tetracycline (O). Vancomycin (B). Levofloxacin (O).
Blood	Streptococcus pallidus	Erythromycin (C).clindamycin(C).quinopraten/dafaptin(O).Tetracycline(O).	Linezolid (C). Clindamycin (C). Penicillin (A), Cefotaxime (B). Vancomycin (B). Levofloxacin (O).
Blood	Streptococcus pallidus	Erythromycin(C).Tetracycline(O).	Clindamycin (C). quinoptoprin/dafolptin (O). Linezolid (C). Clindamycin (C). Penicillin (A), Cefotaxime (B). Vancomycin (B). Levofloxacin (O).
Blood	Streptococcus pallidus	Erythromycin (C). Chloramphenicol (C). Penicillin (A). Cefotaxime (B).	Clindamycin (C).Quenoteptin/Dafoptin(O).Linezolid(C).Tetracycline(O).Vancomycin(B).Levofloxacin(O).
Blood	Candida jiyemeng	5-Fluorocytosine. Voriconazole. Fluconazole. Itraconazole.	Amphotericin B.
Blood	Candida jiyemeng	5-Fluorocytosine. Voriconazole. Fluconazole. Itraconazole.	Amphotericin B.
Blood	Staphylococcus aureus	Oxacillin. Erythromycin. Clindamycin. Penicillin G.	Compound Sulfamethoxazole. Ciprofloxacin. Quinoptine/Dafalpine. Rifampicin. Linezolid. Moxifloxacin. Gentamicin. Tetracycline. Tigecycline. Ticoranine. Vancomycin. Levofloxacin.
Blood	Staphylococcus aureus	Oxacillin. Erythromycin. Clindamycin. Penicillin G.	Compound Sulfamethoxazole. Ciprofloxacin. Quinoptine/Dafalpine. Rifampicin. Linezolid. Moxifloxacin. Gentamicin. Tetracycline. Tigecycline. Ticoranine. Vancomycin. Levofloxacin.
Blood	Staphylococcus aureus	Oxacillin. Erythromycin. Clindamycin. Penicillin G.	Compound Sulfamethoxazole. Ciprofloxacin. Quinoptine/Dafalpine. Rifampicin. Linezolid. Moxifloxacin. Gentamicin. Tetracycline. Tigecycline. Ticoranine. Vancomycin. Levofloxacin.
Blood	Staphylococcus aureus	Oxacillin. Erythromycin. Clindamycin. Penicillin G.	Compound Sulfamethoxazole. Ciprofloxacin. Quinoptine/Dafalpine. Rifampicin. Linezolid. Moxifloxacin. Gentamicin. Tetracycline. Tigecycline. Ticoranine. Vancomycin. Levofloxacin.
Blood	Staphylococcus aureus	Erythromycin. Clindamycin. Penicillin G.	Oxacillin. Compound Sulfamethoxazole. Ciprofloxacin. Quinoptine/Dafalpine. Rifampicin. Linezolid. Moxifloxacin. Gentamicin. Tetracycline. Tigecycline. Ticoranine. Vancomycin. Levofloxacin.
Blood	Staphylococcus aureus	Penicillin G.	Oxacillin. Compound Sulfamethoxazole. Erythromycin. Ciprofloxacin. Quinoptine/Dafalpine. Rifampicin. Linezolid. Clindamycin. Moxifloxacin. Gentamicin. Tetracycline. Tigecycline. Ticoranine. Vancomycin. Levofloxacin.
Blood	Staphylococcus aureus	Oxacillin. Erythromycin. Clindamycin. Penicillin G.	Compound Sulfamethoxazole. Ciprofloxacin. Quinoptine/Dafalpine. Rifampicin. Linezolid. Moxifloxacin. Gentamicin. Tetracycline. Tigecycline. Vancomycin. Levofloxacin.
Blood	Staphylococcus aureus		Oxacillin. Compound Sulfamethoxazole. Erythromycin. Ciprofloxacin. Quinoptine/Dafalpine. Rifampicin. Linezolid. Clindamycin. Moxifloxacin. Penicillin G. Gentamicin, Tetracycline, tigecycline, Teicoplanin, Vancomycin, Levofloxacin
Blood	Staphylococcus aureus		Oxacillin. Compound Sulfamethoxazole. Erythromycin. Ciprofloxacin. Quinoptine/Dafalpine. Rifampicin. Linezolid. Clindamycin. Moxifloxacin. Penicillin G. Gentamicin, Tetracycline, tigecycline, Teicoplanin, Vancomycin, Levofloxacin
Blood	Staphylococcus aureus	Erythromycin. Clindamycin. Penicillin G.	Oxacillin. Compound Sulfamethoxazole. Ciprofloxacin. Quinoptine/Dafalpine. Rifampicin. Linezolid. Moxifloxacin. Gentamicin. Tetracycline. Tigecycline. Ticoranine. Vancomycin. Levofloxacin.
Blood	Staphylococcus aureus	Erythromycin. Clindamycin. Penicillin G.	Oxacillin. Compound Sulfamethoxazole. Ciprofloxacin. Quinoptine/Dafalpine. Rifampicin. Linezolid. Moxifloxacin. Gentamicin. Tetracycline. Tigecycline. Ticoranine. Vancomycin. Levofloxacin.
Blood	Staphylococcus aureus	Erythromycin. Clindamycin. Penicillin G.	Oxacillin. Compound Sulfamethoxazole. Ciprofloxacin. Quinoptine/Dafalpine. Rifampicin. Linezolid. Moxifloxacin. Gentamicin. Tetracycline. Tigecycline. Ticoranine. Vancomycin. Levofloxacin.
Blood	Staphylococcus aureus	Oxacillin. Penicillin G.	Compound Sulfamethoxazole. Erythromycin. Ciprofloxacin. Quinoptine/Dafalpine. Rifampicin. Linezolid. Clindamycin. Moxifloxacin. Gentamicin. Tetracycline. Tigecycline. Ticoranine. Vancomycin. Levofloxacin.
Blood	Staphylococcus aureus	Penicillin G. Tetracycline.	Oxacillin. Compound Sulfamethoxazole. Erythromycin. Ciprofloxacin. Quinoptine/Dafalpine. Rifampicin. Linezolid. Clindamycin. Moxifloxacin. Gentamicin. Tigecycline. Ticoranine. Vancomycin. Levofloxacin.
Blood	Staphylococcus aureus	Penicillin G.	Oxacillin. Compound Sulfamethoxazole. Erythromycin. Ciprofloxacin. Quinoptine/Dafalpine. Rifampicin. Linezolid. Clindamycin. Moxifloxacin. Gentamicin. Tetracycline. Tigecycline. Ticoranine. Vancomycin. Levofloxacin.
Blood	Staphylococcus aureus	Compound Sulfamethoxazole. Erythromycin. Clindamycin. Penicillin G. Gentamicin.	Oxacillin. Ciprofloxacin. Quinoptine/Dafalpine. Rifampicin. Linezolid. Moxifloxacin. Tetracycline. Tigecycline. Ticoranine. Levofloxacin.
Blood	Staphylococcus aureus		Oxacillin. Compound Sulfamethoxazole. Erythromycin. Ciprofloxacin. Quinoptine/Dafalpine. Rifampicin. Linezolid. Clindamycin. Moxifloxacin. Penicillin G. Gentamicin, Tetracycline, tigecycline, Teicoplanin, Vancomycin, Levofloxacin
Blood	Staphylococcus aureus	Penicillin G.	Oxacillin. Compound Sulfamethoxazole. Erythromycin. Ciprofloxacin. Quinoptine/Dafalpine. Rifampicin. Linezolid. Clindamycin. Moxifloxacin. Gentamicin. Tetracycline. Tigecycline. Ticoranine. Vancomycin. Levofloxacin.
Blood	Staphylococcus aureus	Penicillin G.	Oxacillin. Compound Sulfamethoxazole. Erythromycin. Ciprofloxacin. Quinoptine/Dafalpine. Rifampicin. Linezolid. Clindamycin. Moxifloxacin. Gentamicin. Tetracycline. Tigecycline. Ticoranine. Vancomycin. Levofloxacin.
Blood	Staphylococcus aureus	Oxacillin. Penicillin G.	Compound Sulfamethoxazole. Erythromycin. Ciprofloxacin. Quinoptine/Dafalpine. Rifampicin. Linezolid. Clindamycin. Moxifloxacin. Gentamicin. Tetracycline. Tigecycline. Ticoranine. Vancomycin. Levofloxacin.
Blood	Candida parapsilosis		5-Fluorocytosine. Voriconazole. Fluconazole. Amphotericin B. Itraconazole.
Blood	Candida parapsilosis		5-Fluorocytosine. Voriconazole. Fluconazole. Amphotericin B. Itraconazole.
Blood	Candida parapsilosis		5-Fluorocytosine. Voriconazole. Fluconazole. Amphotericin B. Itraconazole.
Blood	Candida parapsilosis		5-Fluorocytosine. Voriconazole. Fluconazole. Amphotericin B. Itraconazole.
Blood	Candida parapsilosis		5-Fluorocytosine. Voriconazole. Fluconazole. Amphotericin B. Itraconazole.
Blood	Candida parapsilosis		5-Fluorocytosine. Voriconazole. Fluconazole. Amphotericin B. Itraconazole.
Blood	Candida parapsilosis		5-Fluorocytosine. Voriconazole. Fluconazole. Amphotericin B. Itraconazole.
Blood	Candida parapsilosis		5-Fluorocytosine. Voriconazole. Fluconazole. Amphotericin B. Itraconazole.
Blood	Candida parapsilosis		5-Fluorocytosine. Voriconazole. Fluconazole. Amphotericin B. Itraconazole.
Blood	Candida parapsilosis		5-Fluorocytosine. Voriconazole. Fluconazole. Amphotericin B. Itraconazole.
Blood	Candida parapsilosis		5-Fluorocytosine. Voriconazole. Fluconazole. Amphotericin B. Itraconazole.
Blood	Candida parapsilosis		5-Fluorocytosine. Voriconazole. Fluconazole. Amphotericin B. Itraconazole.
Blood	Candida parapsilosis		5-Fluorocytosine. Voriconazole. Fluconazole. Amphotericin B. Itraconazole.
Blood	Candida parapsilosis		5-Fluorocytosine. Voriconazole. Fluconazole. Amphotericin B. Itraconazole.
Blood	Candida parapsilosis		5-Fluorocytosine. Voriconazole. Fluconazole. Amphotericin B. Itraconazole.
Blood	Candida parapsilosis		5-Fluorocytosine. Voriconazole. Fluconazole. Amphotericin B. Itraconazole.
Blood	Citrobacter Klebsiella		Aztreonam. Amikacin. Ertapenan. Compound Sulfamethoxazole. Ciprofloxacin. Meropenem. Piperacillin/Tazobactam. Gentamicin. Cefpiroxam. Cefurofuroxin. Cefoperazone/sulbactam. Ceftriaxone. Cefotaxime. Ceftazidimezidime. Cephalosporin
Blood	Streptococcus oralis	Erythromycin (C).Cindamycin(C).Quinopraten/Dafaptin(O).Tetracycline(O).	Compound Sulfamethoxazole. Linezolid. Clindamycin (C). Cefotaxime (B). Vancomycin (B). Levofloxacin (O).
Blood	Streptococcus oralis	Erythromycin (C). Chloramphenicol (C). Penicillin (A). Cefotaxime (B).	Clindamycin (C).Quinopraten/dafaptoprin(O).Linezolid. Tetracycline (O).Vancomycin(B).Levofloxacin(O).
Blood	Streptococcus oralis	Erythromycin (C). Clindamycin (C). chloramphenicol (C). penicillin (A). Tetracycline (O). cefotaxime (B).	Quinoptine/dafolpitine (O).Linezolid (C).Vancomycin(B).Levofloxacin(O).
Blood	Staphylococcus lugdunensis	Oxacillin. Erythromycin. Clindamycin. Penicillin G.	Compound Sulfamethoxazole. Ciprofloxacin. Quinoptine/Dafalpine. Rifampicin. Linezolid. Gentamicin. Tetracycline. Tigecycline. Ticoranine. Vancomycin. Levofloxacin.
Blood	Staphylococcus lugdunensis	Penicillin G.	Oxacillin. Compound Sulfamethoxazole. Erythromycin. Ciprofloxacin. Quinoptine/Dafalpine. Rifampicin. Linezolid. Clindamycin. Moxifloxacin. Gentamicin. Tetracycline. Tigecycline. Vancomycin. Levofloxacin.
Blood	Elizabetha meningealis	Ampicillin. Ampicillin/sulbactam. Aztreonam. Amikacin. Gentamicin. Cefpiroxam. Ceftriaxone. Ceftazidime. Cefotetan. Tobramycin. Imipenem.	Compound Sulfamethoxazole. Ciprofloxacin. Piperacillin/Tazobactam. Levofloxacin.
Blood	Acinetobacter Pitt	Ampicillin. Ceftriaxone. Cefotetan.	Amikacin. Ampicillin/Sulbactam. Compound Sulfamethoxazole. Ciprofloxacin. Minocycline. Piperacillin/Tazobactam. Gentamicin. Cefoperazone/sulbactam. Tobramycinramycin. Imipenem. Levofloxacin.
Blood	Streptococcus vestibularis	Erythromycin (C). Clindamycin (C), Quinopraten/Dafoptine (O). Penicillin (A). Tetracycline (O). Cefotaxime (B).	Linezolid (C). Clindamycin (C). Vancomycin (B). Levofloxacin (O).
Blood	Staphylococcus hominis	Oxacillin. Compound Sulfamethoxazole. Penicillin G.	Erythromycin. Ciprofloxacin. Quinoptine/Dafalpine. Rifampicin. Linezolid. Clindamycin. Moxifloxacin. Gentamicin. Tetracycline. Tigecycline. Ticoranine. Vancomycin. Levofloxacin.
Blood	Staphylococcus hominis	Oxacillin. Compound Sulfamethoxazole. Erythromycin. Clindamycin. Penicillin G.	Ciprofloxacin. Quinoptine/Dafalpine. Rifampicin. Linezolid. Moxifloxacin. Gentamicin. Tetracycline. Tigecycline. Ticoranine. Vancomycin. Levofloxacin.
Blood	Staphylococcus hominis	Oxacillin. Compound Sulfamethoxazole. Erythromycin. Rifampicin. Clindamycin. Penicillin G. Cefoxitin.	Ciprofloxacin. Quinoptine/Dafalpine. Linezolid. Moxifloxacin. Gentamicin. Tetracycline. Tigecycline. Ticoranine. Vancomycin. Levofloxacin.
Blood	Staphylococcus hominis	Oxacillin. Compound Sulfamethoxazole. Erythromycin. Rifampicin. Clindamycin. Penicillin G.	Ciprofloxacin. Quinoptine/Dafalpine. Linezolid. Moxifloxacin. Gentamicin. Tigecycline. Ticoranine. Vancomycin. Levofloxacin.
Blood	Staphylococcus hominis	Oxacillin. Compound Sulfamethoxazole. Erythromycin. Penicillin G.	Ciprofloxacin. Quinoptine/Dafalpine. Rifampicin. Linezolid. Clindamycin. Moxifloxacin. Gentamicin. Tetracycline. Tigecycline. Ticoranine. Vancomycin. Levofloxacin.
Blood	Staphylococcus hominis		Oxacillin. Cefuroxime. Compound Sulfamethoxazole. Erythromycin. Ciprofloxacin. Quinoptine/Dafalpine. Rifampicin. Linezolid. Clindamycin. Moxifloxacin. Penicillin G. Gentamicin, Tetracycline, tigecycline, Teicoplanin, Vancomycin, left
Blood	Staphylococcus hominis	Erythromycin.	Oxacillin. Compound Sulfamethoxazole. Ciprofloxacin. Quinoptine/Dafalpine. Rifampicin. Linezolid. Clindamycin. Moxifloxacin. Penicillin G. Gentamicin, Tetracycline, tigecycline, Teicoplanin, cefoxitin, Vancomycin, Levofloxacin?
Blood	Staphylococcus hominis	Oxacillin. Compound Sulfamethoxazole. Erythromycin. Clindamycin. Penicillin G.	Ciprofloxacin. Quinoptine/Dafalpine. Rifampicin. Linezolid. Moxifloxacin. Gentamicin. Tetracycline. Tigecycline. Ticoranine. Vancomycin. Levofloxacin.
Blood	Staphylococcus hominis	Tetracycline.	Oxacillin. Compound Sulfamethoxazole. Erythromycin. Ciprofloxacin. Quinoptine/Dafalpine. Rifampicin. Linezolid. Clindamycin. Moxifloxacin. Penicillin G.Gentamicin.tigecycline.teicoranine.Vancomycin.Levofloxacin.
Blood	Staphylococcus hominis	Oxacillin. Compound Sulfamethoxazole. Erythromycin. Penicillin G.	Ciprofloxacin. Quinoptine/Dafalpine. Rifampicin. Linezolid. Clindamycin. Moxifloxacin. Gentamicin. Tetracycline. Tigecycline. Ticoranine. Vancomycin. Levofloxacin.
Blood	Staphylococcus hominis	Oxacillin. Compound Sulfamethoxazole. Erythromycin. Ciprofloxacin. Clindamycin. Moxifloxacin. Penicillin G.Tetracycline.Levofloxacin.	Quinoptine/Dafalpine. Rifampicin. Linezolid. Gentamicin. Tigecycline. Ticoranine. Vancomycin.
Blood	Staphylococcus hominis	Oxacillin. Compound Sulfamethoxazole. Erythromycin. Penicillin G.	Ciprofloxacin. Quinoptine/Dafalpine. Rifampicin. Linezolid. Clindamycin. Moxifloxacin. Gentamicin. Tetracycline. Tigecycline. Ticoranine. Vancomycin. Levofloxacin.
Blood	Staphylococcus hominis	Oxacillin. Compound Sulfamethoxazole. Erythromycin. Clindamycin. Penicillin G.	Ciprofloxacin. Quinoptine/Dafalpine. Rifampicin. Linezolid. Moxifloxacin. Gentamicin. Tetracycline. Tigecycline. Ticoranine. Vancomycin. Levofloxacin.
Blood	Staphylococcus hominis	Oxacillin. Compound Sulfamethoxazole. Erythromycin. Clindamycin. Penicillin G. Tetracycline.	Ciprofloxacin. Quinoptine/Dafalpine. Rifampicin. Linezolid. Gentamicin. Tigecycline. Ticoranine. Vancomycin. Levofloxacin.
Blood	Staphylococcus hominis	Oxacillin. Erythromycin. Penicillin G.	Compound Sulfamethoxazole. Ciprofloxacin. Quinoptine/Dafalpine. Rifampicin. Linezolid. Clindamycin. Moxifloxacin. Gentamicin. Tetracycline. Tigecycline. Ticoranine. Vancomycin. Levofloxacin.
Blood	Staphylococcus hominis	Oxacillin. Compound Sulfamethoxazole. Erythromycin. Penicillin G.	Ciprofloxacin. Quinoptine/Dafalpine. Rifampicin. Linezolid. Clindamycin. Moxifloxacin. Gentamicin. Tetracycline. Tigecycline. Ticoranine. Vancomycin. Levofloxacin.
Blood	Staphylococcus hominis	Oxacillin. Compound Sulfamethoxazole. Erythromycin. Penicillin G.	Ciprofloxacin. Quinoptine/Dafalpine. Rifampicin. Linezolid. Clindamycin. Moxifloxacin. Gentamicin. Tetracycline. Tigecycline. Ticoranine. Vancomycin. Levofloxacin.
Blood	Staphylococcus hominis	Oxacillin. Compound Sulfamethoxazole. Erythromycin. Penicillin G.	Ciprofloxacin. Quinoptine/Dafalpine. Rifampicin. Linezolid. Clindamycin. Moxifloxacin. Gentamicin. Tetracycline. Tigecycline. Ticoranine. Vancomycin. Levofloxacin.
Blood	Staphylococcus hominis	Oxacillin. Erythromycin. Clindamycin. Moxifloxacin. penicillin. Tetracycline. Levofloxacin.	Compound Sulfamethoxazole. Quinoptine/Dafalpine. Rifampicin. Linezolid. Tigecycline. Ticoranine. Vancomycin.
Blood	Staphylococcus hominis	Oxacillin. Compound Sulfamethoxazole. Erythromycin. Rifampicin. Penicillin G.	Ciprofloxacin. Quinoptine/Dafalpine. Linezolid. Clindamycin. Moxifloxacin. Gentamicin. Tigecycline. Vancomycin. Levofloxacin.
Blood	Staphylococcus hominis	Oxacillin. Compound Sulfamethoxazole. Erythromycin. Rifampicin. Penicillin G.	Ciprofloxacin. Quinoptine/Dafalpine. Linezolid. Clindamycin. Moxifloxacin. Gentamicin. Tigecycline. Vancomycin. Levofloxacin.
Blood	Staphylococcus hominis	Oxacillin. Erythromycin. Penicillin G.	Compound Sulfamethoxazole. Ciprofloxacin. Quinoptine/Dafalpine. Rifampicin. Linezolid. Clindamycin. Moxifloxacin. Gentamicin. Tetracycline. Tigecycline. Vancomycin. Levofloxacin.
Blood	Staphylococcus hominis	Oxacillin. Erythromycin. Clindamycin. Penicillin G. Tetracycline.	Compound Sulfamethoxazole. Ciprofloxacin. Quinoptine/Dafalpine. Rifampicin. Linezolid. Moxifloxacin. Gentamicin. Tigecycline. Vancomycin. Levofloxacin.
Blood	Staphylococcus hominis	Oxacillin. Compound Sulfamethoxazole. Erythromycin. Rifampicin. Penicillin G.	Ciprofloxacin. Quinoptine/Dafalpine. Linezolid. Clindamycin. Moxifloxacin. Gentamicin. Tetracycline. Tigecycline. Vancomycin. Levofloxacin.
Blood	Staphylococcus hominis	Oxacillin. Compound Sulfamethoxazole. Erythromycin. Penicillin G.Tetracycline,Benzoxicillin.Co-trimoxazolemin.Ciprofloxacin.Penicillin G.Levofloxacin.	Ciprofloxacin. Quinoptine/Dafalpine. Rifampicin. Linezolid. Clindamycin. Moxifloxacin. Gentamicin. Tigecycline. Vancomycin. Levofloxacin. Erythromycin. Quinoptine/Dafalpine. Rifampicin. Linezolid. Clindamycin
Blood	Staphylococcus hominis	Oxacillin. Compound Sulfamethoxazole. Erythromycin. Clindamycin. Penicillin G.	Ciprofloxacin. Quinoptine/Dafalpine. Rifampicin. Linezolid. Moxifloxacin. Gentamicin. Tetracycline. Tigecycline. Ticoranine. Vancomycin. Levofloxacin.
Blood	Staphylococcus hominis	Oxacillin. Fluoxycephalosporin. Compound Sulfamethoxazole. Erythromycin. Ciprofloxacin. Clindamycin. Penicillin G.	Quinoptine/Dafalpine. Rifampicin. Linezolid. Moxifloxacin. Gentamicin. Tetracycline. Tigecycline. Ticoranine. Vancomycin.
Blood	Staphylococcus hominis	Oxacillin. Compound Sulfamethoxazole. Erythromycin. Rifampicin. Penicillin G.	Ciprofloxacin. Quinoptine/Dafalpine. Linezolid. Clindamycin. Moxifloxacin. Gentamicin. Tetracycline. Tigecycline. Ticoranine. Vancomycin. Levofloxacin.
Blood	Staphylococcus hominis	Oxacillin. Compound Sulfamethoxazole. Erythromycin. Clindamycin. Penicillin G.	Ciprofloxacin. Quinoptine/Dafalpine. Rifampicin. Linezolid. Moxifloxacin. Gentamicin. Tetracycline. Tigecycline. Ticoranine. Vancomycin. Levofloxacin.
Blood	Staphylococcus hominis	Oxacillin. Compound Sulfamethoxazole. Erythromycin. Rifampicin. Clindamycin. Penicillin G.	Ciprofloxacin. Quinoptine/Dafalpine. Linezolid. Moxifloxacin. Gentamicin. Tetracycline. Tigecycline. Ticoranine. Vancomycin. Levofloxacin.
Blood	Staphylococcus hominis	Oxacillin. Compound Sulfamethoxazole. Erythromycin. Clindamycin. Penicillin G.	Ciprofloxacin. Quinoptine/Dafalpine. Rifampicin. Linezolid. Moxifloxacin. Gentamicin. Tetracycline. Tigecycline. Ticoranine. Vancomycin. Levofloxacin.
Blood	Staphylococcus hominis	Oxacillin. Compound Sulfamethoxazole. Erythromycin. Clindamycin. Penicillin G.	Ciprofloxacin. Quinoptine/Dafalpine. Rifampicin. Moxifloxacin. Gentamicin. Tigecycline. Ticoranine. Vancomycin. Levofloxacin.
Blood	Staphylococcus hominis	Oxacillin. Erythromycin. Clindamycin. Penicillin G. Tetracycline.	Cefuroxime. Compound Sulfamethoxazole. Quinoptine/Dafalpine. Rifampicin. Linezolid. Moxifloxacin. Gentamicin. Tigecycline. Ticoranine. Vancomycin.
Blood	Staphylococcus hominis	Oxacillin. Compound Sulfamethoxazole. Erythromycin. Penicillin G. Tetracycline.	Ciprofloxacin. Quinoptine/Dafalpine. Rifampicin. Linezolid. Clindamycin. Moxifloxacin. Gentamicin. Tigecycline. Ticoranine. Vancomycin. Levofloxacin.
Blood	Staphylococcus hominis	Oxacillin. Penicillin G.	Compound Sulfamethoxazole. Erythromycin. Ciprofloxacin. Quinoptine/Dafalpine. Rifampicin. Linezolid. Clindamycin. Moxifloxacin. Gentamicin. Tetracycline. Tigecycline. Ticoranine. Vancomycin. Levofloxacin.
Blood	Staphylococcus hominis	Oxacillin. Erythromycin. Penicillin G.	Compound Sulfamethoxazole. Ciprofloxacin. Quinoptine/Dafalpine. Rifampicin. Linezolid. Clindamycin. Gentamicin. Tetracycline. Ticoranine. Vancomycin. Levofloxacin.
Blood	Staphylococcus hominis	Oxacillin. Compound Sulfamethoxazole. Erythromycin. Clindamycin. Penicillin G. Cefoxitin.	Ciprofloxacin. Quinoptine/Dafalpine. Rifampicin. Linezolid. Moxifloxacin. Gentamicin. Tigecycline. Ticoranine. Vancomycin. Levofloxacin.
Blood	Staphylococcus hominis	Oxacillin. Compound Sulfamethoxazole. Erythromycin. Rifampicin. Penicillin G.	Ciprofloxacin. Quinoptine/Dafalpine. Linezolid. Clindamycin. Moxifloxacin. Gentamicin. Tigecycline. Ticoranine. Vancomycin. Levofloxacin.
Blood	Staphylococcus hominis	Oxacillin. Compound Sulfamethoxazole. Erythromycin. Clindamycin. Penicillin G. Tetracycline.	Ciprofloxacin. Quinoptine/Dafalpine. Rifampicin. Linezolid. Moxifloxacin. Gentamicin. Tigecycline. Ticoranine. Vancomycin. Levofloxacin.
Blood	Staphylococcus hominis	Oxacillin. Compound Sulfamethoxazole. Erythromycin. Clindamycin. Penicillin G.	Ciprofloxacin. Quinoptine/Dafalpine. Rifampicin. Linezolid. Moxifloxacin. Gentamicin. Tetracycline. Tigecycline. Ticoranine. Vancomycin. Levofloxacin.
Blood	Staphylococcus hominis	Oxacillin. Compound Sulfamethoxazole. Erythromycin. Penicillin G.	Ciprofloxacin. Quinoptine/Dafalpine. Rifampicin. Linezolid. Clindamycin. Moxifloxacin. Gentamicin. Tetracycline. Tigecycline. Ticoranine. Vancomycin. Levofloxacin.
Blood	Staphylococcus hominis	Oxacillin. Erythromycin. Clindamycin. Penicillin G.	Compound Sulfamethoxazole. Ciprofloxacin. Quinoptine/Dafalpine. Rifampicin. Linezolid. Moxifloxacin. Gentamicin. Tetracycline. Tigecycline. Ticoranine. Vancomycin. Levofloxacin.
Blood	Staphylococcus hominis	Oxacillin. Compound Sulfamethoxazole. Erythromycin. Rifampicin. Penicillin G.	Ciprofloxacin. Quinoptine/Dafalpine. Linezolid. Clindamycin. Moxifloxacin. Gentamicin. Tetracycline. Tigecycline. Ticoranine. Vancomycin. Levofloxacin.
Blood	Staphylococcus hominis	Oxacillin. Compound Sulfamethoxazole. Erythromycin. Penicillin G.	Ciprofloxacin. Quinoptine/Dafalpine. Rifampicin. Linezolid. Clindamycin. Moxifloxacin. Gentamicin. Tetracycline. Tigecycline. Ticoranine. Vancomycin. Levofloxacin.
Blood	Staphylococcus hominis	Clindamycin.	Oxacillin. Compound Sulfamethoxazole. Erythromycin. Ciprofloxacin. Quinoptine/Dafalpine. Rifampicin. Linezolid. Moxifloxacin. Penicillin G.Gentamicin.Tetracycline.tigecycline.Teicoplanin.Vancomycin.Levofloxacin.
Blood	Staphylococcus hominis	Oxacillin. Erythromycin. Penicillin G.	Compound Sulfamethoxazole. Ciprofloxacin. Quinoptine/Dafalpine. Rifampicin. Linezolid. Clindamycin. Moxifloxacin. Gentamicin. Tigecycline. Ticoranine. Vancomycin. Levofloxacin.
Blood	Staphylococcus hominis	Oxacillin. Compound Sulfamethoxazole. Erythromycin. Rifampicin. Penicillin G.	Ciprofloxacin. Quinoptine/Dafalpine. Linezolid. Clindamycin. Moxifloxacin. Gentamicin. Tetracycline. Tigecycline. Ticoranine. Vancomycin. Levofloxacin.
Blood	Staphylococcus hominis	Oxacillin. Erythromycin. Penicillin G. Tetracycline.	Compound Sulfamethoxazole. Ciprofloxacin. Quinoptine/Dafalpine. Rifampicin. Linezolid. Clindamycin. Moxifloxacin. Tigecycline. Ticoranine. Vancomycin. Levofloxacin.
Blood	Staphylococcus hominis	Oxacillin. Compound Sulfamethoxazole. Penicillin G.	Erythromycin. Ciprofloxacin. Quinoptine/Dafalpine. Rifampicin. Linezolid. Clindamycin. Moxifloxacin. Gentamicin. Tetracycline. Tigecycline. Ticoranine. Vancomycin. Levofloxacin.
Blood	Staphylococcus hominis	Oxacillin. Compound Sulfamethoxazole. Erythromycin. Penicillin G. Tetracycline.	Ciprofloxacin. Quinoptine/Dafalpine. Rifampicin. Linezolid. Clindamycin. Moxifloxacin. Gentamicin. Tigecycline. Ticoranine. Vancomycin. Levofloxacin.
Blood	Staphylococcus hominis	Oxacillin. Compound Sulfamethoxazole. Erythromycin. Clindamycin. Penicillin G.	Ciprofloxacin. Quinoptine/Dafalpine. Rifampicin. Linezolid. Moxifloxacin. Gentamicin. Tetracycline. Tigecycline. Ticoranine. Vancomycin. Levofloxacin.
Blood	Staphylococcus hominis	Oxacillin. Penicillin G.	Compound Sulfamethoxazole. Erythromycin. Quinoptine/Dafalpine. Rifampicin. Linezolid. Clindamycin. Gentamicin. Tetracycline. Tigecycline. Ticoranine. Vancomycin. Levofloxacin.
Blood	Staphylococcus hominis	Oxacillin. Ciprofloxacin. Moxifloxacin. Penicillin G. Levofloxacin.	Compound Sulfamethoxazole. Erythromycin. Quinoptine/Dafalpine. Rifampicin. Linezolid. Clindamycin. Gentamicin. Tetracycline. Tigecycline. Ticoranine. Vancomycin.
Blood	Staphylococcus hominis	Oxacillin. Erythromycin. Penicillin G.	Compound Sulfamethoxazole. Ciprofloxacin. Quinoptine/Dafalpine. Rifampicin. Linezolid. Clindamycin. Moxifloxacin. Gentamicin. Tetracycline. Tigecycline. Vancomycin. Levofloxacin.
Blood	Staphylococcus hominis	Oxacillin. Compound Sulfamethoxazole. Erythromycin. Clindamycin. Penicillin G. Tetracycline.	Ciprofloxacin. Quinoptine/Dafalpine. Rifampicin. Linezolid. Moxifloxacin. Gentamicin. Tigecycline. Vancomycin. Levofloxacin.
Blood	Staphylococcus haemolyticus	Oxacillin. Erythromycin. Ciprofloxacin. Moxifloxacin. Penicillin G.Gentamicin.Tetracycline.Levofloxacin.	Compound Sulfamethoxazole. Quinoptine/Dafalpine. Rifampicin. Linezolid. Clindamycin. Tigecycline. Ticoranine. Vancomycin.
Blood	Staphylococcus haemolyticus	Oxacillin. Compound Sulfamethoxazole. Erythromycin. Ciprofloxacin. Penicillin G.Gentamicin.Levofloxacin.	Quinoptine/Dafalpine. Rifampicin. Linezolid. Clindamycin. Tetracycline. Tigecycline. Ticoranine. Vancomycin.
Blood	Staphylococcus haemolyticus	Oxacillin. Compound Sulfamethoxazole. Clindamycin. Penicillin G. Tetracycline.	Erythromycin. Ciprofloxacin. Quinoptine/Dafalpine. Rifampicin. Linezolid. Moxifloxacin. Gentamicin. Tigecycline. Ticoranine. Vancomycin. Levofloxacin.
Blood	Staphylococcus haemolyticus	Oxacillin. Erythromycin. Clindamycin. Penicillin G. Tetracycline.	Compound Sulfamethoxazole. Ciprofloxacin. Quinoptine/Dafalpine. Rifampicin. Linezolid. Moxifloxacin. Gentamicin. Tigecycline. Ticoranine. Vancomycin. Levofloxacin.
Blood	Staphylococcus haemolyticus	Oxacillin. Compound Sulfamethoxazole. Erythromycin. Ciprofloxacin. Moxifloxacin. Penicillin G.Gentamicin.Tetracycline.Levofloxacin.	Quinoptine/Dafalpine. Rifampicin. Linezolid. Clindamycin. Ticoranine. Vancomycin.
Blood	Staphylococcus haemolyticus	Oxacillin. Erythromycin. Ciprofloxacin. Moxifloxacin. Penicillin G.Gentamicin.Levofloxacin.	Compound Sulfamethoxazole. Quinoptine/Dafalpine. Rifampicin. Linezolid. Clindamycin. Tetracycline. Tigecycline. Ticoranine. Vancomycin.
Blood	Staphylococcus haemolyticus	Oxacillin. Erythromycin. Ciprofloxacin. Moxifloxacin. Penicillin G.Gentamicin.Levofloxacin.	Compound Sulfamethoxazole. Quinoptine/Dafalpine. Rifampicin. Linezolid. Clindamycin. Tetracycline. Tigecycline. Ticoranine. Vancomycin.
Blood	Staphylococcus haemolyticus	Oxacillin. Erythromycin. Ciprofloxacin. Clindamycin. Moxifloxacin. Penicillin G.Tetracycline.Levofloxacin.	Compound Sulfamethoxazole. Quinoptine/Dafalpine. Rifampicin. Linezolid. Gentamicin. Tigecycline. Vancomycin.
Blood	Staphylococcus haemolyticus	Ampicillin. High levels of streptomycin. High levels of Gentamicin synergy. Erythromycin. Ciprofloxacin. Clindamycin. Minocycline (O).Moxifloxacin. Penicillin G. Tetracycline. levofloxacin, benzoxacillin, Erythromycin, chloramphenicol, penicillin G.	Quinoptine/Dafalpine. Linezolid. Tigecycline. Teicoplanin (Inv).Vancomycin. Compound Sulfamethoxazole. Ciprofloxacin. Quinoptine/Dafalpine. Rifampicin. Linezolid. Moxifloxacin. Gentamicin. Tetracycline. Tigecycline. ten thousand?
Blood	Staphylococcus haemolyticus	Oxacillin. Erythromycin. Ciprofloxacin. Clindamycin. Moxifloxacin. Penicillin G.Gentamicin.Tetracycline.Levofloxacin.	Compound Sulfamethoxazole. Quinoptine/Dafalpine. Rifampicin. Linezolid. Vancomycin.
Blood	Staphylococcus haemolyticus	Oxacillin. Erythromycin. Ciprofloxacin. Rifampicin. Clindamycin. Penicillin G.Gentamicin.Levofloxacin.	Compound Sulfamethoxazole. Quinoptine/Dafalpine. Linezolid. Moxifloxacin. Tetracycline. Tigecycline. Ticoranine. Vancomycin.
Blood	Staphylococcus haemolyticus	Oxacillin. Compound Sulfamethoxazole. Erythromycin. Ciprofloxacin. Rifampicin. Clindamycin. Moxifloxacin. Penicillin G.Gentamicin.Levofloxacin.	Quinoptine/Dafalpine. Linezolid. Tetracycline. Tigecycline. Ticoranine. Vancomycin.
Blood	Staphylococcus haemolyticus	Oxacillin. Erythromycin. Ciprofloxacin. Rifampicin. Penicillin G.Gentamicin.Levofloxacin.	Compound Sulfamethoxazole. Quinoptine/Dafalpine. Linezolid. Clindamycin. Tetracycline. Tigecycline. Ticoranine. Vancomycin.
Blood	Staphylococcus haemolyticus	Oxacillin. Erythromycin. Ciprofloxacin. Rifampicin. Clindamycin. Penicillin G.Gentamicin.Levofloxacin.	Compound Sulfamethoxazole. Quinoptine/Dafalpine. Linezolid. Tetracycline. Tigecycline. Teicoplanin (glucose).Vancomycin.
Blood	Staphylococcus haemolyticus	Erythromycin.	Oxacillin. Compound Sulfamethoxazole. Ciprofloxacin. Quinoptine/Dafalpine. Rifampicin. Linezolid. Clindamycin. Moxifloxacin. Penicillin G.Gentamicin.Tetracycline.tigecycline.Teicoplanin.Vancomycin.Levofloxacin.
Blood	Staphylococcus haemolyticus	Erythromycin.	Oxacillin. Compound Sulfamethoxazole. Ciprofloxacin. Quinoptine/Dafalpine. Rifampicin. Linezolid. Clindamycin. Moxifloxacin. Penicillin G.Gentamicin.Tetracycline.tigecycline.Teicoplanin.Vancomycin.Levofloxacin.
Blood	Staphylococcus haemolyticus	Oxacillin. Compound Sulfamethoxazole. Erythromycin. Ciprofloxacin. Moxifloxacin. Penicillin G.Gentamicin.Levofloxacin.	Quinoptine/Dafalpine. Rifampicin. Linezolid. Clindamycin. Tetracycline. Ticoranine. Vancomycin.
Blood	Staphylococcus haemolyticus	Oxacillin. Compound Sulfamethoxazole. Erythromycin. Ciprofloxacin. Moxifloxacin. Penicillin G.Gentamicin.Levofloxacin.	Quinoptine/Dafalpine. Rifampicin. Linezolid. Clindamycin. Tetracycline. Ticoranine. Vancomycin.
Blood	Staphylococcus caprae	Penicillin G.	Oxacillin. Compound Sulfamethoxazole. Erythromycin. Ciprofloxacin. Quinoptine/Dafalpine. Rifampicin. Linezolid. Moxifloxacin. Gentamicin. Tetracycline. Tigecycline. Vancomycin. Levofloxacin.
Blood	Staphylococcus caprae	Penicillin G.	Oxacillin. Compound Sulfamethoxazole. Erythromycin. Ciprofloxacin. Quinoptine/Dafalpine. Rifampicin. Linezolid. Clindamycin. Moxifloxacin. Gentamicin. Tetracycline. Tigecycline. Vancomycin. Levofloxacin.
Blood	Enterococcus faecium	Ampicillin (A). Rifampicin (O). Minocycline (O). Penicillin (A). Levofloxacin (U).	Nitrofurantoin (U).High levels Gentamicin(C).Quenopraten/dafalpine(B).Linezolid(B).Tecolanine (Inv).Vancomycin(B).
Blood	Enterococcus faecium	Ampicillin (A). Rifampicin (O). Minocycline (O). Penicillin (A). Levofloxacin (U).	High levels Gentamicin (C). quinoptine/dafalpine (B), Linezolid (B). Tecolanin (Inv). Vancomycin (B).
Blood	Enterococcus faecium	Ampicillin. High levels of streptomycin. High levels of Gentamicin synergy. Erythromycin. Ciprofloxacin. Clindamycin. Minocycline (O).Moxifloxacin. Penicillin G. Tetracycline. Levofloxacin, Benzoxacillin, Erythromycin, chloramphenicol, Penicillin G.	Quinoptine/Dafalpine. Linezolid. Tigecycline. Teicoplanin (Inv).Vancomycin. Compound Sulfamethoxazole. Ciprofloxacin. Quinoptine/Dafalpine. Rifampicin. Linezolid. Moxifloxacin. Gentamicin. Tetracycline. Tigecycline. ten thousand?
Blood	Enterococcus faecium	Ampicillin (A). rifampicin (O). penicillin (A). levofloxacin (U).	High levels Gentamicin (C), Quinoptine/Dafoptine (B), Linezolid (B), minocycline (O), Teicoplanin (Inv), Vancomycin (B).
Blood	Enterococcus faecium	Ampicillin (A). rifampicin (O). penicillin (A). levofloxacin (U).	High levels Gentamicin (C), Quinoptine/Dafalpine (B), Linezolid (B), minocycline (O), Teicoplanin (Inv), Vancomycin (B).
Blood	Enterococcus faecium	Ampicillin (A). rifampicin (O). minocycline (O). penicillin (A).	High levels Gentamicin (C). Linezolid (B). Teicoplanin (Inv). Vancomycin (B). Levofloxacin (U).
Blood	Enterococcus faecium	Ampicillin (A). Rifampicin (O). Minocycline (O). Penicillin (A). Levofloxacin (U).	High levels Gentamicin (C). quinoptine/dafalpine (B), Linezolid (B). Tecolanin (Inv). Vancomycin (B).
Blood	Enterococcus faecium	Ampicillin (A). rifampicin (O). minocycline (O). penicillin (A).	Nitrofurantoin (U).High levels Gentamicin(C).Quenopraten/dafalpine(B).Linezolid(B).Tecolanine (Inv).Vancomycin(B).
Blood	Enterococcus faecium	Ampicillin (A). rifampicin (O). penicillin (A). levofloxacin (U).	Nitrofurantoin (U).High levels Gentamicin(C).Quinoptine/dafalpine(B).Linezolid(B).Minocycline(O).Teicoplanin(Inv).Vancomycin(B).
Blood	Enterococcus faecium	Ampicillin. Ciprofloxacin. Minocycline. Penicillin G.Tetracycline.Levofloxacin.	High levels of streptomycin. High levels of Gentamicin synergy. Quinoptine/Dafalpine. Linezolid. Tigecycline. Ticoranine. Vancomycin.
Blood	Enterococcus faecium	Ampicillin (A).High levels Gentamicin(C).Rifampicin(O).Minocycline(O).Penicillin(A).Levofloxacin(U).	Quinoptine/dafolpine (B).Linezolid (B).Telicoplanin (Inv).Vancomycin(B).
Blood	Salmonella typhimurium		Ampicillin (A).Compound Sulfamethoxazole(B).Ciprofloxacin(B)Piperacillin(B)Piperacillin/Tazobactam(B)Cefoperazone(B).Cefoperazone/Sulbactam. Ceftriaxone (B).imipenem(B).
Blood	Pseudomonas stephensi	Ampicillin.	Ampicillin/Sulbactam. Amikacin. Compound Sulfamethoxazole. Ciprofloxacin. Piperacillin/Tazobactam. Gentamicin. Cefpiroxam. Ceftriaxone. Ceftazidimezidime. Cefotitan. Tobramycinramycin. Imipenem. Levofloxacin.
Blood	Staphylococcus capitis	Oxacillin. Erythromycin. Clindamycin. Penicillin G. Cefoxitin.	Cefuroxime. Compound Sulfamethoxazole. Ciprofloxacin. Quinoptine/Dafalpine. Rifampicin. Linezolid. Moxifloxacin. Gentamicin. Tetracycline. Tigecycline. Ticoranine. Vancomycin. Levofloxacin.
Blood	Staphylococcus capitis	Oxacillin. Penicillin G.	Compound Sulfamethoxazole. Erythromycin. Ciprofloxacin. Quinoptine/Dafalpine. Rifampicin. Linezolid. Clindamycin. Moxifloxacin. Gentamicin. Tetracycline. Tigecycline. Ticoranine. Vancomycin. Levofloxacin.
Blood	Staphylococcus capitis	Oxacillin. Ciprofloxacin. Moxifloxacin. Penicillin G. Levofloxacin.	Compound Sulfamethoxazole. Quinoptine/Dafalpine. Rifampicin. Linezolid. Clindamycin. Tetracycline. Tigecycline. Ticoranine. Vancomycin.
Blood	Staphylococcus capitis	Oxacillin. Ciprofloxacin. Penicillin G. Levofloxacin.	Compound Sulfamethoxazole. Quinoptine/Dafalpine. Rifampicin. Linezolid. Clindamycin. Tetracycline. Tigecycline. Ticoranine. Vancomycin.
Blood	Staphylococcus capitis	Oxacillin. Ciprofloxacin. Penicillin G. Levofloxacin.	Compound Sulfamethoxazole. Erythromycin. Quinoptine/Dafalpine. Rifampicin. Linezolid. Clindamycin. Tetracycline. Tigecycline. Ticoranine.
Blood	Staphylococcus capitis	Penicillin G.	Oxacillin. Compound Sulfamethoxazole. Erythromycin. Ciprofloxacin. Quinoptine/Dafalpine. Rifampicin. Linezolid. Clindamycin. Moxifloxacin. Gentamicin. Tetracycline. Tigecycline. Ticoranine. Vancomycin. Levofloxacin.
Blood	Staphylococcus capitis	Erythromycin. Penicillin G.	Oxacillin. Compound Sulfamethoxazole. Ciprofloxacin. Quinoptine/Dafalpine. Rifampicin. Linezolid. Clindamycin. Moxifloxacin. Gentamicin. Tetracycline. Tigecycline. Ticoranine. Vancomycin. Levofloxacin.
Blood	Staphylococcus capitis		Oxacillin. Compound Sulfamethoxazole. Erythromycin. Ciprofloxacin. Quinoptine/Dafalpine. Rifampicin. Clindamycin. Moxifloxacin. Penicillin. Gentamicin. Tetracycline. Tigecycline. Ticoranine. Vancomycin. Levofloxacin.
Blood	Staphylococcus capitis	Oxacillin. Ciprofloxacin. Moxifloxacin. Penicillin G.Gentamicin.Levofloxacin.	Compound Sulfamethoxazole. Quinoptine/Dafalpine. Rifampicin. Linezolid. Clindamycin. Tetracycline. Tigecycline. Ticoranine. Vancomycin.
Blood	Staphylococcus capitis	Oxacillin. Ciprofloxacin. Moxifloxacin. Penicillin G.Gentamicin.Levofloxacin.	Compound Sulfamethoxazole. Quinoptine/Dafalpine. Rifampicin. Linezolid. Clindamycin. Tetracycline. Tigecycline. Ticoranine. Vancomycin.
Blood	Staphylococcus capitis	Penicillin G.	Oxacillin. Compound Sulfamethoxazole. Erythromycin. Ciprofloxacin. Quinoptine/Dafalpine. Rifampicin. Linezolid. Clindamycin. Moxifloxacin. Gentamicin. Tetracycline. Tigecycline. Ticoranine. Vancomycin. Levofloxacin.
Blood	Staphylococcus capitis	Oxacillin. Fluoxycephalosporin. Erythromycin. Ciprofloxacin. Clindamycin. Penicillin G. Levofloxacin.	Compound Sulfamethoxazole. Quinoptine/Dafalpine. Rifampicin. Linezolid. Tetracycline. Tigecycline. Ticoranine. Vancomycin.
Blood	Staphylococcus capitis	Oxacillin. Ciprofloxacin. Penicillin G. Levofloxacin.	Compound Sulfamethoxazole. Quinoptine/Dafalpine. Rifampicin. Linezolid. Clindamycin. Tetracycline. Tigecycline. Ticoranine. Vancomycin.
Blood	Staphylococcus capitis	Oxacillin. Ciprofloxacin. Penicillin G. Levofloxacin.	Compound Sulfamethoxazole. Quinoptine/Dafalpine. Rifampicin. Linezolid. Clindamycin. Tetracycline. Tigecycline. Ticoranine. Vancomycin.
Blood	Staphylococcus capitis	Oxacillin. Erythromycin. Ciprofloxacin. Clindamycin. Penicillin G. Levofloxacin.	Compound Sulfamethoxazole. Quinoptine/Dafalpine. Rifampicin. Linezolid. Tetracycline. Tigecycline. Ticoranine. Vancomycin.
Blood	Staphylococcus capitis	Oxacillin. Ciprofloxacin. Penicillin G. Levofloxacin.	Compound Sulfamethoxazole. Quinoptine/Dafalpine. Rifampicin. Linezolid. Clindamycin. Tetracycline. Tigecycline. Ticoranine. Vancomycin.
Blood	Staphylococcus capitis	Oxacillin. Erythromycin. Ciprofloxacin. Rifampicin. Moxifloxacin. Penicillin G.Gentamicin.Levofloxacin.	Compound Sulfamethoxazole. Quinoptine/Dafalpine. Linezolid. Tetracycline. Tigecycline. Ticoranine. Vancomycin.
Blood	Staphylococcus capitis	Oxacillin. Compound Sulfamethoxazole. Erythromycin. Ciprofloxacin. Clindamycin. Penicillin G.Gentamicin.Levofloxacin.	Quinoptine/Dafalpine. Rifampicin. Linezolid. Tetracycline. Tigecycline. Ticoranine. Vancomycin.
Blood	Staphylococcus capitis	Oxacillin. Ciprofloxacin. Moxifloxacin. Penicillin G.Gentamicin.Levofloxacin.	Compound Sulfamethoxazole. Quinoptine/Dafalpine. Rifampicin. Linezolid. Clindamycin. Tetracycline. Tigecycline. Ticoranine. Vancomycin.
Blood	Staphylococcus capitis	Oxacillin. Ciprofloxacin. Penicillin G. Levofloxacin.	Compound Sulfamethoxazole. Erythromycin. Quinoptine/Dafalpine. Rifampicin. Linezolid. Clindamycin. Tetracycline. Tigecycline. Ticoranine. Vancomycin.
Blood	Staphylococcus capitis	Oxacillin. Erythromycin. Ciprofloxacin. Clindamycin. Penicillin G.Gentamicin.Levofloxacin.	Compound Sulfamethoxazole. Quinoptine/Dafalpine. Rifampicin. Linezolid. Tetracycline. Tigecycline. Ticoranine. Vancomycin.
Blood	Staphylococcus capitis	Oxacillin. Ciprofloxacin. Penicillin G. Levofloxacin.	Compound Sulfamethoxazole. Quinoptine/Dafalpine. Rifampicin. Linezolid. Clindamycin. Tetracycline. Tigecycline. Ticoranine. Vancomycin.
Blood	Staphylococcus capitis	Oxacillin. Erythromycin. Ciprofloxacin. Clindamycin. Penicillin G.Gentamicin.Levofloxacin.	Compound Sulfamethoxazole. Quinoptine/Dafalpine. Rifampicin. Linezolid. Tetracycline. Tigecycline. Ticoranine. Vancomycin.
Blood	Staphylococcus capitis	Oxacillin. Erythromycin. Ciprofloxacin. Clindamycin. Penicillin G.Gentamicin.Levofloxacin.	Compound Sulfamethoxazole. Quinoptine/Dafalpine. Rifampicin. Linezolid. Tetracycline. Tigecycline. Ticoranine. Vancomycin.
Blood	Staphylococcus capitis	Oxacillin. Ciprofloxacin. Moxifloxacin. Penicillin G.Gentamicin.Levofloxacin.	Compound Sulfamethoxazole. Quinoptine/Dafalpine. Rifampicin. Linezolid. Clindamycin. Tetracycline. Tigecycline. Ticoranine. Vancomycin.
Blood	Staphylococcus capitis	Oxacillin. Compound Sulfamethoxazole. Rifampicin. Penicillin G.Gentamicin.Levofloxacin.	Quinoptine/Dafalpine. Linezolid. Clindamycin. Tetracycline. Tigecycline. Ticoranine. Vancomycin.
Blood	Staphylococcus capitis	Oxacillin. Erythromycin. Ciprofloxacin. Clindamycin. Penicillin G. Levofloxacin.	Compound Sulfamethoxazole. Quinoptine/Dafalpine. Rifampicin. Linezolid. Tetracycline. Tigecycline. Ticoranine. Vancomycin.
Blood	Staphylococcus capitis	Oxacillin. Ciprofloxacin. Penicillin G. Levofloxacin.	Compound Sulfamethoxazole. Erythromycin. Quinoptine/Dafalpine. Rifampicin. Linezolid. Clindamycin. Tetracycline. Tigecycline. Ticoranine. Vancomycin.
Blood	Staphylococcus capitis	Oxacillin. Ciprofloxacin. Moxifloxacin. Penicillin G. Levofloxacin.	Compound Sulfamethoxazole. Quinoptine/Dafalpine. Rifampicin. Linezolid. Clindamycin. Tetracycline. Tigecycline. Vancomycin.
Blood	Staphylococcus capitis	Oxacillin. Ciprofloxacin. Moxifloxacin. Penicillin G.Gentamicin.Levofloxacin.	Compound Sulfamethoxazole. Quinoptine/Dafalpine. Rifampicin. Linezolid. Clindamycin. Tetracycline. Tigecycline. Vancomycin.
Blood	Staphylococcus capitis	Oxacillin. Ciprofloxacin. Moxifloxacin. Penicillin G. Levofloxacin.	Compound Sulfamethoxazole. Quinoptine/Dafalpine. Rifampicin. Linezolid. Clindamycin. Tetracycline. Tigecycline. Vancomycin.
Blood	Staphylococcus capitis	Oxacillin. Ciprofloxacin. Moxifloxacin. Penicillin G.Gentamicin.Cefoxitin.Levofloxacin.	Compound Sulfamethoxazole. Quinoptine/Dafalpine. Rifampicin. Linezolid. Clindamycin. Tetracycline. Tigecycline. Vancomycin.
Blood	Staphylococcus capitis	Oxacillin. Ciprofloxacin. Moxifloxacin. Penicillin G.Gentamicin.Levofloxacin.	Compound Sulfamethoxazole. Quinoptine/Dafalpine. Rifampicin. Linezolid. Clindamycin. Tetracycline. Tigecycline. Vancomycin.
Blood	Staphylococcus capitis	Oxacillin. Ciprofloxacin. Penicillin G.	Compound Sulfamethoxazole. Quinoptine/Dafalpine. Rifampicin. Linezolid. Clindamycin. Moxifloxacin. Tetracycline. Tigecycline. Ticoranine. Vancomycin.
Blood	Staphylococcus capitis	Oxacillin. Ciprofloxacin. Penicillin G. Cefoxitin levofloxacin.	Compound Sulfamethoxazole. Erythromycin. Quinoptine/Dafalpine. Rifampicin. Linezolid. Clindamycin. Tetracycline. Tigecycline. Ticoranine. Vancomycin.
Blood	Staphylococcus capitis	Oxacillin. Erythromycin. Ciprofloxacin. Penicillin G. Levofloxacin.	Compound Sulfamethoxazole. Quinoptine/Dafalpine. Rifampicin. Linezolid. Clindamycin. Gentamicin. Tetracycline. Tigecycline. Ticoranine. Vancomycin.
Blood	Staphylococcus capitis	Oxacillin. Ciprofloxacin. Moxifloxacin. Penicillin G.Gentamicin.Levofloxacin.	Compound Sulfamethoxazole. Quinoptine/Dafalpine. Rifampicin. Linezolid. Clindamycin. Tetracycline. Tigecycline. Ticoranine. Vancomycin.
Blood	Staphylococcus capitis	Oxacillin. Ciprofloxacin. Penicillin G. Levofloxacin.	Compound Sulfamethoxazole. Quinoptine/Dafalpine. Rifampicin. Linezolid. Clindamycin. Tetracycline. Tigecycline. Ticoranine. Vancomycin.
Blood	Staphylococcus capitis	Oxacillin. Ciprofloxacin. Penicillin G. Levofloxacin.	Compound Sulfamethoxazole. Erythromycin. Quinoptine/Dafalpine. Rifampicin. Linezolid. Clindamycin. Gentamicin. Tetracycline. Tigecycline. Ticoranine. Vancomycin.
Blood	Staphylococcus capitis	Oxacillin. Erythromycin. Ciprofloxacin. Clindamycin. Penicillin G.Gentamicin.Levofloxacin.	Compound Sulfamethoxazole. Quinoptine/Dafalpine. Rifampicin. Linezolid. Tetracycline. Tigecycline. Vancomycin.
Blood	Streptococcus salivarius	Erythromycin (C). quinopraten/dafaptoprin (O).	Clindamycin (C). Linezolid (C). Clindamycin (C), Penicillin (A). Tetracycline (O), Cefotaxime (B). Vancomycin (B).
Blood	Staphylococcus warneri	Erythromycin. Penicillin G.	Oxacillin. Compound Sulfamethoxazole. Ciprofloxacin. Quinoptine/Dafalpine. Rifampicin. Linezolid. Clindamycin. Moxifloxacin. Gentamicin. Tetracycline. Tigecycline. Ticoranine. Vancomycin. Levofloxacin.
Blood	Staphylococcus warneri	Penicillin G.	Oxacillin. Compound Sulfamethoxazole. Erythromycin. Ciprofloxacin. Quinoptine/Dafalpine. Rifampicin. Linezolid. Clindamycin. Moxifloxacin. Gentamicin. Tetracycline. Tigecycline. Ticoranine. Vancomycin. Levofloxacin.
Blood	Staphylococcus warneri	Erythromycin. Penicillin G. benzoxacillin.Compound neominone.Erythromycin.Chlorfen.Penicillin G.	Oxacillin. Compound Sulfamethoxazole. Ciprofloxacin. Quinoptine/Dafalpine. Linezolid. Clindamycin. Moxifloxacin. Gentamicin. Tetracycline. Tigecycline. Ticoranine. Vancomycin. Levofloxacin. Ciprofloxacin. Quinoptine/Dafalpine
Blood	Staphylococcus warneri	Erythromycin. Penicillin G. Tetracycline.	Oxacillin. Compound Sulfamethoxazole. Ciprofloxacin. Quinoptine/Dafalpine. Rifampicin. Linezolid. Clindamycin. Moxifloxacin. Gentamicin. Tigecycline. Ticoranine. Vancomycin. Levofloxacin.
Blood	Staphylococcus warneri	Compound Sulfamethoxazole. Erythromycin. Penicillin G.	Oxacillin. Ciprofloxacin. Quinoptine/Dafalpine. Rifampicin. Linezolid. Clindamycin. Moxifloxacin. Gentamicin. Tetracycline. Tigecycline. Ticoranine. Vancomycin. Levofloxacin.
Blood	Staphylococcus warneri	Oxacillin. Compound Sulfamethoxazole. Penicillin G. Tetracycline.	Ciprofloxacin. Quinoptine/Dafalpine. Rifampicin. Linezolid. Clindamycin. Moxifloxacin. Gentamicin. Tigecycline. Ticoranine. Vancomycin. Levofloxacin.
Blood	Staphylococcus warneri	Erythromycin. Penicillin G.	Oxacillin. Compound Sulfamethoxazole. Ciprofloxacin. Quinoptine/Dafalpine. Rifampicin. Linezolid. Clindamycin. Moxifloxacin. Gentamicin. Tetracycline. Tigecycline. Ticoranine. Vancomycin. Levofloxacin.
Blood	Staphylococcus warneri	Oxacillin. Erythromycin. Clindamycin. Penicillin G.	Compound Sulfamethoxazole. Ciprofloxacin. Quinoptine/Dafalpine. Rifampicin. Linezolid. Moxifloxacin. Gentamicin. Tetracycline. Tigecycline. Vancomycin. Levofloxacin.
Blood	Staphylococcus warneri		Oxacillin. Compound Sulfamethoxazole. Erythromycin. Ciprofloxacin. Quinoptine/Dafalpine. Rifampicin. Linezolid. Clindamycin. Moxifloxacin. Penicillin G.Gentamicin.Tetracycline.tigecycline.Vancomycin.Levofloxacin.
Blood	Streptococcus agalactiae	Erythromycin. Clindamycin. Tetracycline.	Quenoptine/Dafalpine. Linezolid. Clindamycin. Penicillin. Cefotaxime. Vancomycin. Levofloxacin.
Blood	Streptococcus agalactiae	Erythromycin. Clindamycin. Levofloxacin.	Quenoptine/Dafalpine. Linezolid. Clindamycin. Penicillin. Tetracycline. Cefotaxime. Vancomycin.
Blood	Streptococcus agalactiae	Erythromycin(A).Clindamycin(A).Tetracycline(O).	Quinopraten/Dafolpine (C). Linezolid (C), Clindamycin (C), Penicillin (A), Cefotaxime (B), Vancomycin (B), Levofloxacin (C).
Blood	Streptococcus agalactiae	Erythromycin(A).Clindamycin(A).Tetracycline(O).	Quinopraten/Dafolpine (C). Linezolid (C), Clindamycin (C), Penicillin (A), Cefotaxime (B), Vancomycin (B), Levofloxacin (C).
Blood	Streptococcus agalactiae	Erythromycin(A).Clindamycin(A).Tetracycline(O).	Quinopraten/Dafolpine (C). Linezolid (C), Clindamycin (C), Penicillin (A), Cefotaxime (B), Vancomycin (B), Levofloxacin (C).
Blood	Streptococcus agalactiae	Erythromycin(A).Clindamycin(A).Tetracycline(O).	Quinopraten/Dafolpine (C). Linezolid (C), Clindamycin (C), Penicillin (A), Cefotaxime (B), Vancomycin (B), Levofloxacin (C).
Blood	Streptococcus agalactiae	Erythromycin (A).Clindamycin(A).Levofloxacin(C).	Quinopraten/Dafolpine (C). Linezolid (C), Clindamycin (C), Penicillin (A). Tetracycline (O), Cefotaxime (B). Vancomycin (B).
Blood	Streptococcus agalactiae	Erythromycin (A).Clindamycin(A).Levofloxacin(C).	Quinopraten/Dafolpine (C). Linezolid (C), Clindamycin (C), Penicillin (A). Tetracycline (O), Cefotaxime (B). Vancomycin (B).
Blood	Streptococcus agalactiae	Erythromycin (A).Clindamycin(A).Quinopraten/Dafolpine(C).Tetracycline(O).Levofloxacin(C).	Linezolid (C).Clindamycin(C).Penicillin(A).Cefotaxime(B).Vancomycin(B).
Blood	Streptococcus agalactiae	Erythromycin(A).Clindamycin(A).Tetracycline(O).	Quinopraten/Dafolpine (C). Linezolid (C), Clindamycin (C), Penicillin (A), Cefotaxime (B), Vancomycin (B), Levofloxacin (C).
Blood	Streptococcus agalactiae	Erythromycin. Tetracycline.	Clindamycin. Quenoptine/Dafalpine. Linezolid. Clindamycin. Penicillin. Cefotaxime. Vancomycin. Levofloxacin.
Blood	Streptococcus agalactiae	Erythromycin. Tetracycline.	Clindamycin. Quenoptine/Dafalpine. Linezolid. Clindamycin. Penicillin. Cefotaxime. Vancomycin. Levofloxacin.
Blood	Streptococcus agalactiae	Erythromycin. Clindamycin. Tetracycline.	Quenoptine/Dafalpine. Linezolid. Clindamycin. Penicillin. Cefotaxime. Vancomycin. Levofloxacin.
Blood	Streptococcus agalactiae	Erythromycin. Clindamycin. Tetracycline.	Quenoptine/Dafalpine. Linezolid. Clindamycin. Penicillin. Cefotaxime. Vancomycin. Levofloxacin.
Blood	Streptococcus agalactiae	Erythromycin(A).Clindamycin(A).Tetracycline(O).	Compound Sulfamethoxazole. Quinopraten/Dafolpine (C).Linezolid. Clindamycin (C). Penicillin (A). Cefotaxime (B). Vancomycin (B). Levofloxacin (C).
Blood	Streptococcus agalactiae	Erythromycin(A).Clindamycin(A).Tetracycline(O).	Compound Sulfamethoxazole. Quinopraten/Dafolpine (C).Linezolid. Clindamycin (C). Penicillin (A). Cefotaxime (B). Vancomycin (B). Levofloxacin (C).
Blood	Streptococcus agalactiae	Erythromycin(A).Clindamycin(A).Tetracycline(O).	Compound Sulfamethoxazole. Quinopraten/Dafolpine (C).Linezolid. Clindamycin (C). Penicillin (A). Cefotaxime (B). Vancomycin (B). Levofloxacin (C).
Blood	Streptococcus agalactiae	Erythromycin (A).Clindamycin(A).Levofloxacin(C).	Quinopraten/Dafolpine (C).Linezolid. Clindamycin (C). Penicillin (A). Tetracycline (O), Cefotaxime (B). Vancomycin (B).
Blood	Streptococcus agalactiae	Tetracycline(O).	Erythromycin (A).clindamycin(A).quinopraten/dafalpine(C).linezolid. Clindamycin (C). Penicillin (A). Cefotaxime (B). Vancomycin (B).
Blood	Streptococcus agalactiae	Erythromycin(A).Clindamycin(A).Tetracycline(O).	Quinopraten/Dafolpine (C).Linezolid. Clindamycin (C). Penicillin (A). Cefotaxime (B). Vancomycin (B). Levofloxacin (C).
Blood	Streptococcus agalactiae	Erythromycin(A).Clindamycin(A).Tetracycline(O).	Quinopraten/Dafolpine (C).Linezolid. Clindamycin (C). Penicillin (A). Cefotaxime (B). Vancomycin (B). Levofloxacin (C).
Blood	Streptococcus agalactiae	Tetracycline(O).	Erythromycin (A). Clindamycin (A), Quinoptine/dafolptin (C), Linezolid (C), Clindamycin (C), Penicillin (A), Cefotaxime (B), Vancomycin (B), Levofloxacin (C).
Blood	Streptococcus agalactiae	Tetracycline(O).Levofloxacin(C).	Erythromycin (A).Clindamycin(A).Quinopraten/Dafolpine(C).linezolid(C).Clindamycin(C).Penicillin(A).Cefotaxime(B).Vancomycin(B).
Blood	Streptococcus agalactiae	Erythromycin(A).Clindamycin(A).Tetracycline(O).	Quinopraten/Dafolpine (C).Linezolid(C).Clindamycin(C).Penicillin(A).Cefotaxime(B).Vancomycin(B).
Blood	Streptococcus agalactiae	Erythromycin(A).Clindamycin(A).Tetracycline(O).	Quinopraten/Dafolpine (C).Linezolid(C).Clindamycin(C).Penicillin(A).Cefotaxime(B).Vancomycin(B).
Blood	Streptococcus agalactiae	Erythromycin (A).Clindamycin(A).Levofloxacin(C).	Quinopraten/Dafolpine (C). Linezolid (C), Clindamycin (C), Penicillin (A). Tetracycline (O), Cefotaxime (B). Vancomycin (B).
Blood	Streptococcus agalactiae	Erythromycin(A).Clindamycin(A).Tetracycline(O).	Quinopraten/Dafolpine (C). Linezolid (C), Clindamycin (C), Penicillin (A), Cefotaxime (B), Vancomycin (B), Levofloxacin (C).
Blood	Streptococcus agalactiae	Erythromycin (A).Clindamycin(A).Levofloxacin(C).	Quinopraten/Dafolpine (C). Linezolid (C), Clindamycin (C), Penicillin (A). Tetracycline (O), Cefotaxime (B). Vancomycin (B).
Blood	Streptococcus agalactiae	Erythromycin(A).Clindamycin(A).Tetracycline(O).	Quinopraten/Dafolpine (C). Linezolid (C), Clindamycin (C), Penicillin (A), Cefotaxime (B), Vancomycin (B), Levofloxacin (C).
Blood	Streptococcus agalactiae	Erythromycin(A).Clindamycin(A).Tetracycline(O).	Quinopraten/Dafolpine (C). Linezolid (C), Clindamycin (C), Penicillin (A), Cefotaxime (B), Vancomycin (B), Levofloxacin (C).
Blood	Streptococcus agalactiae	Erythromycin(A).Clindamycin(A).Tetracycline(O).	Quinopraten/Dafolpine (C). Linezolid (C), Clindamycin (C), Penicillin (A), Cefotaxime (B), Vancomycin (B), Levofloxacin (C).
Blood	Streptococcus agalactiae	Erythromycin. Clindamycin. Levofloxacin.	Quenoptine/Dafalpine. Linezolid. Clindamycin. Penicillin. Tetracycline. Cefotaxime. Vancomycin.
Blood	Streptococcus agalactiae	Erythromycin. Clindamycin. Levofloxacin.	Quenoptine/Dafalpine. Linezolid. Clindamycin. Penicillin. Tetracycline. Cefotaxime. Vancomycin.
Blood	Streptococcus agalactiae	Erythromycin (A).Clindamycin(A).Levofloxacin(C).	Compound Sulfamethoxazole. Quinopraten/Dafolpine (C).Linezolid. Clindamycin (C). Penicillin (A). Tetracycline (O), Cefotaxime (B). Vancomycin (B).
Blood	Streptococcus agalactiae	Tetracycline(O).Levofloxacin(C).	Erythromycin (A).Clindamycin(A).Quinopraten/dafalpine(C).Linezolid. Clindamycin (C). Penicillin (A). Cefotaxime (B). Vancomycin (B).
Blood	Streptococcus agalactiae	Erythromycin (A).Clindamycin(A).Tetracycline(O).levofloxacin(C).	Quinopraten/Dafolpine (C).Linezolid. Clindamycin (C). Penicillin (A). Cefotaxime (B). Vancomycin (B).
Blood	Streptococcus agalactiae	Erythromycin (A).Clindamycin(A).Tetracycline(O).levofloxacin(C).	Quinopraten/Dafolpine (C).Linezolid. Clindamycin (C). Penicillin (A). Cefotaxime (B). Vancomycin (B).
Blood	Streptococcus agalactiae	Erythromycin(A).Clindamycin(A).Tetracycline(O).	Quinopraten/Dafolpine (C).Linezolid. Clindamycin (C). Penicillin (A). Cefotaxime (B). Vancomycin (B). Levofloxacin (C).
Blood	Streptococcus agalactiae	Erythromycin (A). quinopraten/dafalpine (C).	Clindamycin (A). Linezolid. Clindamycin (C). Penicillin (A). Tetracycline (O), Cefotaxime (B). Vancomycin (B). Levofloxacin (C).
Blood	Streptococcus agalactiae	Erythromycin (A). quinopraten/dafalpine (C).	Clindamycin (A). Linezolid. Clindamycin (C). Penicillin (A). Tetracycline (O), Cefotaxime (B). Vancomycin (B). Levofloxacin (C).
Blood	Streptococcus agalactiae	Erythromycin(A).Clindamycin(A).Tetracycline(O).	Quinopraten/Dafolpine (C).Linezolid. Clindamycin (C). Penicillin (A). Cefotaxime (B). Vancomycin (B). Levofloxacin (C).
Blood	Streptococcus agalactiae	Erythromycin (A).Clindamycin(A).Levofloxacin(C).	Quinopraten/Dafolpine (C). Linezolid (C), Clindamycin (C), Penicillin (A). Tetracycline (O), Cefotaxime (B). Vancomycin (B).
Blood	Streptococcus agalactiae	Erythromycin(A).Clindamycin(A).Tetracycline(O).	Quinopraten/Dafolpine (C). Linezolid (C), Clindamycin (C), Penicillin (A), Cefotaxime (B), Vancomycin (B), Levofloxacin (C).
Blood	Streptococcus agalactiae	Erythromycin(A).Tetracycline(O).	Clindamycin (A).Quenoteptin/Dafoptine(C).Linezolid(C).Clindamycin(C).Penicillin(A).Cefotaxime(B).Vancomycin(B).Levofloxacin(C).
Blood	Streptococcus agalactiae	Erythromycin. Clindamycin. Tetracycline.	Quenoptine/Dafalpine. Linezolid. Clindamycin. Penicillin. Cefotaxime. Vancomycin. Levofloxacin.
Blood	Hospital Acinetobacter	Ampicillin. Cefotetan.	Ampicillin/Sulbactam. Amikacin. Compound Sulfamethoxazole. Ciprofloxacin. Minocycline. Piperacillin. Gentamicin. Cefpiroxam. Cefoperazone/sulbactam. Ceftazidimezidime. Tobramycinramycin. Imipenem. Levofloxacin.
Blood	Enterobacter cloacae	Aztreonam. Fluoxycephalosporin. Piperacillin/tazobactam. Cefpiroxam. Cefoperazone/sulbactam. Ceftriaxone. Cefotaxime. Ceftazidime. Cefotetan.	Amikacin. Ertapenan. Compound Sulfamethoxazole. Ciprofloxacin. Meropenem. Gentamicin. Tobramycinramycin. Imipenem. Levofloxacin.
Blood	Enterobacter cloacae	Aztreonam. Fluoxycephalosporin. Piperacillin/tazobactam. Cefpiroxam. Cefoperazone/sulbactam. Ceftriaxone. Cefotaxime. Ceftazidime. Cefotetan.	Amikacin. Ertapenan. Compound Sulfamethoxazole. Ciprofloxacin. Meropenem. Gentamicin. Tobramycinramycin. Imipenem. Levofloxacin.
Blood	Enterobacter cloacae	Cefotetan. Cefoxitin. Cefazoline.	Aztreonam. Amikacin. Ertapenan. Compound Sulfamethoxazole. Ciprofloxacin. Piperacillin. Piperacillin/Tazobactam. Gentamicin. Cefpiroxam. Cefurofuroxin. Cefoperazone/sulbactam. Ceftriaxone. Ceftazidimezidime. Cefazoxime. Tobramycin
Blood	Enterobacter cloacae	Cefotetan.	Aztreonam. Amikacin. Ertapenan. Compound Sulfamethoxazole. Ciprofloxacin. Piperacillin. Piperacillin/Tazobactam. Gentamicin. Cefpiroxam. Cefurofuroxin. Cefoperazone/sulbactam. Ceftriaxone. Ceftazidimezidime. Cefoxitin. Cephalosporin
Blood	Enterobacter cloacae	Cefotetan.	Aztreonam. Amikacin. Ertapenan. Compound Sulfamethoxazole. Ciprofloxacin. Piperacillin. Piperacillin/Tazobactam. Gentamicin. Cefpiroxam. Cefurofuroxin. Cefoperazone/sulbactam. Ceftriaxone. Ceftazidimezidime. Cefoxitin. Cephalosporin
Blood	Enterobacter cloacae	Cefotetan. Cefoxitin. Cefazoline.	Aztreonam. Amikacin. Ertapenan. Compound Sulfamethoxazole. Ciprofloxacin. Piperacillin. Piperacillin/Tazobactam. Gentamicin. Cefpiroxam. Cefurofuroxin. Cefoperazone/sulbactam. Ceftriaxone. Ceftazidimezidime. Cefazoxime. Tobramycin
Blood	Enterobacter cloacae	Cefotetan.	Aztreonam. Amikacin. Ertapenan. Compound Sulfamethoxazole. Ciprofloxacin. Meropenem. Piperacillin/Tazobactam. Gentamicin. Cefpiroxam. Cefoperazone/sulbactam. Ceftriaxone. Cefotaxime. Ceftazidimezidime. Cefazoxime. Tobramycin
Blood	Acinetobacter yoelii	Ampicillin. Cefotetan.	Amikacin. Ampicillin/Sulbactam. Amikacin. Compound Sulfamethoxazole. Ciprofloxacin. Minocycline. Piperacillin. Piperacillin/Tazobactam. Gentamicin. Cefpiroxam. Cefoperazone/sulbactam. Ceftriaxone. Ceftazidimezidime. Tobramycin
